# Supplementary material for: Comparison of data processing strategies using commercial vs. open-source software in GC-Orbitrap-HRMS untargeted metabolomics analysis for food authentication: thyme geographical differentiation and marker identification as a case study
Source: Anal Bioanal Chem. 2024 May 28;416(18):4039–55. doi: 10.1007/s00216-024-05347-0 (PMC11249438; doi:10.1007/s00216-024-05347-0)
Supplement: Supplementary file 2 — Supplementary file2 (XLSX 352 KB) [file 216_2024_5347_MOESM2_ESM.xlsx]

## Sheet: Table S1. C.D parameters
	Table S1. Processing parameters used for GC-Orbitrap-HRMS data analysis using the Compound Discoverer software.
	Processing parameters - Compound Discoverer software
	1) Select spectra
	Lower RT limit			5 min
	Upper RT limit			31 min
	Polarity mode			positive
	2) GC EI Deconvolution
	Peak detection settings
	Mass tolerance			5 ppm
	Spectral S/N threshold			3
	Peak S/N threshold			3
	Smoothing			9
	TIC threshold			1000000
	Ion overlap window			0.98
	Include refence and exception peaks			true
	RI settings
	Calculate RIs			true
	Column type			semi std non polar
	n-alkane reference items			#C-RT(min): 10-5.26; 11-6.18; 12-7.01; 13-7.75; 14-8.46; 15-9.18; 16-9.94; 17-10.73; 18-11.55; 19-12.40; 20-13.26; 21-14.11; 22-14.94; 23-15.76; 24-16.56; 25-17.34; 26-18.09; 27-18.82; 28-19.53; 29-20.22; 30-20.89; 31-21.56; 32-22.3; 33-23.14; 34-24.11; 35-25.24
	Group compounds settings
	Group compounds across samples by spectrum dot product and retention time			true
	RT tolerance			5 sec
	Dot product threshold			500
	Composition threshold			0.2
	Library search settings
	Do library search			true
	Library search type			normal
	Search libraries			mainlib; replib; new_high_res_library; NISTDEMO (NIST libraries)
	SI/RSI threshold			700
	Use reverse search			true
	HRF score			true
	Show fragments			true
	Penalize missing molecular mass			false
	Show synonyms			true
	Use RI delta filter			true
	Maximum RI delta			20
	Use RI diff (%) filter			false
	Maximum RI diff			0.1
	Use unspecific column type			true
	3) Apply missing value imputation
	Imputation method			automatic selection
	4) Mark background compounds
	Max sample/blank			5
	Max blank/sample			0
	Hide background			false
	5) Normalize areas
	Normalization type			constant sum
	Exclude blanks			false
	6) Descriptive analysis
	Sample condition comparison			Poland vs. Spain

## Sheet: Table S2. MS-DIAL parameters
	Table S2. Processing parameters used for GC-Orbitrap-HRMS data analysis using the MS-DIAL software.
	Processing parameters - MS-DIAL software
	1) Project creation
	Ionization type			hard ionization
	Separation type			chromatography
	Data type			profile
	Ion mode			positive ion mode
	Target omics			metabolomics
	2) Data collection
	Mass range begin			50 Da
	Mass range end			500 Da
	RT begin			5 min
	RT end			31 min
	Number of threads			4
	3) Peak detection
	Minimum peak height			1000000
	Accurate mass			ticked
	Mass slice width			0.05 Da
	Mass accuracy for centroiding			0.001 Da
	Smoothing method			linear weighted moving average
	Smoothing level			2 scans
	Average peak width			20 scans
	Exclusion mass list			empty
	4) MS1Dec (deconvolution)
	Sigma window value			0.5
	EI spectra cut-off			10 amplitude
	5) Identification
	Use retention index (RI)			ticked
	Index file			#C-RT(min): 10-5.26; 11-6.18; 12-7.01; 13-7.75; 14-8.46; 15-9.18; 16-9.94; 17-10.73; 18-11.55; 19-12.40; 20-13.26; 21-14.11; 22-14.94; 23-15.76; 24-16.56; 25-17.34; 26-18.09; 27-18.82; 28-19.53; 29-20.22; 30-20.89; 31-21.56; 32-22.3; 33-23.14; 34-24.11; 35-25.24
	Index type			alkanes
	MSP file			All records with Kovats RI (.msp format)
	Retention index tolerance			20
	RT tolerance			0.1 min
	m/z tolerance			0.5 Da
	EI similarity cut-off			0.7
	Identification score cut-off			0.7
	Use retention information for scoring			ticked
	Only report the top hit			ticked
	6) Alignment
	Together with alignment			ticked
	Reference file			representative sample file
	Use retention index (RI)			ticked
	Retention index tolerance			20
	EI similarity tolerance			0.7
	RT factor			0.5
	EI similarity factor			0.5
	Identification after alignment			unticked
	Gap filling by compulsion			ticked
	Choose base peak's m/z for rep. quant mass			unticked
	7) Filtering
	Peak count filter			0.5
	N% detected in at least one sample group			0.8
	Remove features based on blank information			ticked
	Sample max/blank average			5 fold change
	Keep "referenced matched" metabolite features			ticked
	Keep removable features and assign the tag			ticked
	8) Data normalization
	Normalization type			TIC normalization

## Sheet: Table S3. CD dataset
Table S3. List of detected features (Level 2-annotated) in thyme samples by untargeted GC-Orbitrap-HRMS analysis using the Compound Discoverer software.
Compound ID	Name	No. CAS (Source: NIST)	InChIKey (Source: NIST)	Class (Source: HMDB)	Herb and spice occurrence (Source: HMDB)	Calc. MW	RT [min]	Reference m/z	NIST Lib Hit Formula	NIST Theo. Mol. Mass	NIST Observed Mol. Mass	Total Score (%)	HRF Score (%)	RHRF Score (%)	SI	RSI	Calculated RI	RI Delta	blank1.raw (F1)	blank2.raw (F2)	blank3.raw (F3)	blank4.raw (F4)	blank5.raw (F5)	blank6.raw (F6)	Poland1	Poland2	Poland3	Poland4	Poland5	Poland6	Poland7	Poland8	Poland9	Poland10	Poland11	Poland12	Poland13	Poland14	Poland15	Poland16	Poland17	Poland18	Poland19	Poland20	Poland21	Poland22	Poland23	Poland24	Poland25
15	α-Phellandrene	99-83-2	OGLDWXZKYODSOB-UHFFFAOYSA-N	Monoterpenoid	Yes	136.125	5.377	93.0655	C10 H16	136.125	136.125	97.8	99.4	99.4	901	901	1013	8							479832	431364	395683	450528	479705	414761	389872	566536	464036	472158	512417	409988	521462	656743	450884	541497	444858	401997	417593	372708	437259	520411	479153	472195	535299
22	(+)-4-Carene	29050-33-7	LGNSZMLHOYDATP-UHFFFAOYSA-N	Monoterpenoid	Yes	136.125	5.48	137.128	C10 H16	136.125	136.125	96.3	99.2	99.2	830	830	1024	15	20945.1	24263	44599.2	385403	126591	382511	5.96731e+06	5.48597e+06	4.96038e+06	6.98216e+06	6.55438e+06	5.8382e+06	4.25451e+06	7.64898e+06	6.64701e+06	7.12056e+06	6.03296e+06	5.51648e+06	7.50873e+06	4.45739e+06	5.44103e+06	7467435	5.16433e+06	4.52686e+06	6.45462e+06	5.19239e+06	6.25351e+06	6.76592e+06	6.28349e+06	5.59098e+06	6.01516e+06
24	p-Cymene	99-87-6	HFPZCAJZSCWRBC-UHFFFAOYSA-N	Monoterpenoid	Yes	134.11	5.55	119.086	C10 H14	134.109	134.109	97.2	99.5	99.7	861	861	1032	7	6.22221e+06	9.26226e+06	6.91154e+06	4.22779e+07	3.24144e+07	3.753e+07	3.04188e+09	2.57955e+09	3.97672e+09	2.64784e+09	4.69919e+09	3.70256e+09	2.52039e+09	4.28048e+09	4.74231e+09	4.26728e+09	2.43179e+09	2.97923e+09	2.7237e+09	2.22879e+09	3.37375e+09	2200361620	2.58198e+09	2.54365e+09	5.01883e+09	2.99952e+09	3.91167e+09	5.2792e+09	4.79029e+09	4.92391e+09	3.02841e+09
27	Eucalyptol	470-82-6	WEEGYLXZBRQIMU-UHFFFAOYSA-N	Monoterpenoid	Yes	154.136	5.639	94.0733	C10 H18 O	154.135	154.135	95.8	100	100	791	791	1041	9		56293.7	97393.7	2.27721e+06	3.41294e+06	4.07005e+06	8.06944e+06	7.70155e+06	1.04613e+07	7.03e+06	1.2144e+07	9.94494e+06	6.99211e+06	1.11529e+07	1.2485e+07	1.18268e+07	7.76359e+06	8.35157e+06	9.72487e+06	6.21587e+06	8.62134e+06	8642226	7.23653e+06	6.15705e+06	1.25231e+07	7.16135e+06	9.44262e+06	1.21578e+07	1.29662e+07	1.13154e+07	7.89093e+06
37	Sabinene hydrate	546-79-2	KXSDPILWMGFJMM-UHFFFAOYSA-N	Monoterpenoid	Yes	154.136	5.985	92.062	C10 H18 O	154.135	154.135	96.8	99.9	99.9	838	839	1079	2	1.70656e+06	1.42757e+06	597249	1.31391e+07		1.88853e+07	4.04761e+07	4.32219e+07	3.68926e+07	2.76657e+07	2.46822e+07	3.12552e+07	4.25773e+07	3.10386e+07	2.33787e+07	2.53481e+07	4.03609e+07	3.30777e+07	3.76667e+07	4.02704e+07	3.37946e+07	35916314	3.96424e+07	3.60879e+07	2.33179e+07	3.45196e+07	2.91036e+07	2.75453e+07	2.79096e+07	3.06618e+07	3.41322e+07
49	Linalool	78-70-6	CDOSHBSSFJOMGT-UHFFFAOYSA-N	Monoterpenoid	Yes	154.136	6.187	92.062	C10 H18 O	154.135	154.135	96.5	99.8	99.9	824	825	1101	2	8.10795e+06	8.93401e+06	6.29404e+06	5.05987e+06	6.70297e+06	3.25634e+06	8.05988e+07	8.35445e+07	8.59338e+07	7.57021e+07	8.79892e+07	8.02887e+07	8.03373e+07	9.30003e+07	8.80774e+07	8.49935e+07	8.51035e+07	8.17684e+07	8.92233e+07	7.19812e+07	7.70976e+07	86617670	7.78526e+07	6.86414e+07	8.12178e+07	7.74295e+07	8.30317e+07	9.07988e+07	9.16434e+07	8.43032e+07	7.12318e+07
53	cis-2-Menthenol	29803-82-5	IZXYHAXVIZHGJV-ZJUUUORDSA-N	Monoterpenoid	Yes	154.136	6.255	92.0621	C10 H18 O	154.135	154.135	96.7	99.9	99.9	831	837	1109	13	8.10795e+06	8.93401e+06	6.29404e+06	5.05987e+06	6.70297e+06	3.25634e+06	2.28835e+07	2.33553e+07	1.98814e+07	1.4771e+07	1.53799e+07	1.72773e+07	2.16683e+07	1.8328e+07	1.49484e+07	1.56609e+07	2.22721e+07	1.78869e+07	2.14529e+07	2.03455e+07	1.89375e+07	21867471	2.1795e+07	1.99905e+07	1.4237e+07	1.8554e+07	1.67354e+07	1.68975e+07	1.75111e+07	1.90186e+07	1.96235e+07
57	Octanoic acid, methyl ester	111-11-5	JGHZJRVDZXSNKQ-UHFFFAOYSA-N	Fatty acid ester	Yes	127.112	6.347	115.075	C9 H18 O2	158.13		95.3	96.6	98.6	773	794	1120	6	649069	394252		1.41859e+06	2.80422e+06	3.09458e+06	1.14119e+06	391527	608623	968558	143507	214244	450084	298287	311680	177602	179339	241223	204438	226868	489466	131205	358735	177905	266147	214071	228112	516507	558182	733182	155648
70	1-Terpinenol	586-82-3	XJWZDXFFNOMMTD-UHFFFAOYSA-N	Monoterpenoid	Yes	139.112	6.544	121.101	C10 H18 O	154.135		94.5	99.9	100	724	725	1144	7							7.94273e+06	2.12302e+06	2.21828e+06	2.13897e+06	2.36904e+06	6.24199e+06	5.24479e+06	2.4833e+06	2.21515e+06	2.38922e+06	2.64916e+06	1.92422e+06	2.52891e+06	6.00771e+06	6.13416e+06	2785230	1.79248e+06	6.13978e+06	6.75178e+06	1.48748e+06	6.65962e+06	7.90064e+06	2.9867e+06	7.72953e+06	2.21809e+06
109	(-)-Borneol	464-45-9	DTGKSKDOIYIVQL-QXFUBDJGSA-N	Monoterpenoid	Yes	139.112	6.895	110.109	C10 H18 O	154.135		96.5	99.9	99.9	814	825	1186	20	2.0535e+06	1.95082e+06	2.89716e+06	9.63168e+06	3.15297e+06	3.17602e+06	9.90826e+07	9.39515e+07	1.21129e+08	9.04651e+07	1.301e+08	1.16103e+08	8.87267e+07	1.19899e+08	1.3962e+08	1.38861e+08	1.03316e+08	1.19411e+08	1.1081e+08	8.46331e+07	1.03417e+08	104215591	9.09297e+07	8.50599e+07	1.38297e+08	9.77807e+07	1.21976e+08	1.23032e+08	1.3319e+08	1.19453e+08	8.78651e+07
113	(-)-4-Terpineol	20126-76-5	WRYLYDPHFGVWKC-JTQLQIEISA-N	Monoterpenoid	Yes	154.136	6.942	55.0543	C10 H18 O	154.135	154.135	95.4	99.5	99.7	773	777	1192	10	6.60285e+07	5.31468e+07	9.21006e+07	3.4268e+07	3.2583e+07	3.30986e+07	1.52757e+07	1.47162e+07	1.71761e+07	1.45377e+07	1.68502e+07	1.50266e+07	1.35257e+07	1.73172e+07	1.73434e+07	1.67564e+07	1.51587e+07	1.53314e+07	1.58784e+07	1.22352e+07	1.46446e+07	16018950	1.34776e+07	1.26021e+07	1.70563e+07	1.44109e+07	1.61383e+07	1.77248e+07	1.90729e+07	1.68933e+07	1.33423e+07
130	Estragole	140-67-0	ZFMSMUAANRJZFM-UHFFFAOYSA-N	Alkenylbenzene	Yes	148.089	7.047	147.08	C10 H12 O	148.088	148.088	93	97.1	97	423	712	1205	9		690711	428740				7.75147e+06	7.92115e+06	9.98631e+06	1.06955e+07	1.26186e+07	8.83554e+06	7.90984e+06	9.97049e+06	9.95725e+06	8.10076e+06	8.67648e+06	9.84181e+06	1.13324e+07	7.53339e+06	9.29001e+06	9312813	7.23623e+06	7.49741e+06	9.32753e+06	1.11953e+07	1.0578e+07	1.11362e+07	1.22133e+07	1.24342e+07	9.19735e+06
131	Cyclohexanol, 3,3,5-trimethyl-, acetate, cis-	24691-16-5	OIVWFAFCHQDCCG-WCBMZHEXSA-N	Miscellaneous		109.102	7.059	109.101	C11 H20 O2	184.146		93.7	99	99.3	572	701	1206	10		2.9585e+06	2.32132e+06	5.11418e+06	3.46327e+06	3.77568e+06	6.96677e+06	7.26003e+06	8.21971e+06	6.90726e+06	8.6341e+06	7.8035e+06	7.34522e+06	9.04582e+06	8.50996e+06	8.05931e+06	7.78347e+06	8.16266e+06	9.51656e+06	6.82721e+06	7.10941e+06	8005659	7.01602e+06	6.19739e+06	8.67946e+06	7.23634e+06	8.16744e+06	8.57773e+06	9.01267e+06	8.37922e+06	6.89521e+06
156	Benzene, 1-methoxy-4-methyl-2-(1-methylethyl)-	31574-44-4	CVUAHQAQHICPSF-UHFFFAOYSA-N	Monoterpenoid		164.12	7.265	115.054	C11 H16 O	164.12	164.12	96.2	99.2	99.3	824	824	1234	4	4.21601e+06	5.39586e+06	3.44174e+06	1.16135e+07	1.1384e+07	8.82878e+06	7.37844e+07	8.35491e+07	9.75517e+07	9.6257e+07	1.12016e+08	9.04727e+07	9.28187e+07	1.04916e+08	1.00798e+08	9.25295e+07	7.97092e+07	8.96058e+07	9.57029e+07	7.93402e+07	8.17599e+07	84682297	7.49898e+07	7.67985e+07	9.60987e+07	9.37559e+07	1.02041e+08	1.09253e+08	1.09494e+08	9.60218e+07	7.70986e+07
158	Benzene, 2-methoxy-4-methyl-1-(1-methylethyl)-	1076-56-8	LSQXNMXDFRRDSJ-UHFFFAOYSA-N	Monoterpenoid	Yes	164.12	7.274	91.0542	C11 H16 O	164.12	164.12	97.4	99.8	99.9	861	871	1236	1	1.3626e+08	1.62847e+08	1.253e+08	1.04127e+08	1.15606e+08	7.03954e+07	1.49943e+08	1.85194e+08	1.91266e+08	1.88938e+08	2.04458e+08	1.76884e+08	1.94909e+08	1.90849e+08	1.86615e+08	1.68406e+08	1.56703e+08	1.77922e+08	1.78793e+08	1.69965e+08	1.69365e+08	158699984	1.53782e+08	1.64156e+08	1.76675e+08	1.99051e+08	1.9608e+08	2.02668e+08	2.03982e+08	1.84882e+08	1.55293e+08
210	Thymol	89-83-8	MGSRCZKZVOBKFT-UHFFFAOYSA-N	Monoterpenoid	Yes	150.104	7.669	91.0542	C10 H14 O	150.104	150.104	97.2	99.7	99.8	865	865	1289	2	9.85411e+06	1.43004e+07	9.72993e+06	7.66282e+06	1.14688e+07	6.93808e+07	1.4169e+08	1.26755e+08	1.35336e+08	1.30162e+08	1.53077e+08	1.27446e+08	1.01359e+08	1.88538e+08	1.55914e+08	1.71892e+08	1.53563e+08	1.26074e+08	1.60769e+08	1.0015e+08	1.24698e+08	181445535	1.27486e+08	1.033e+08	1.50986e+08	1.08879e+08	1.30528e+08	1.74151e+08	1.66571e+08	1.53047e+08	1.2477e+08
216	L-(-)-Bornyl acetate	5655-61-8	KGEKLUUHTZCSIP-HOSYDEDBSA-N	Monoterpenoid	Yes	154.136	7.719	95.0856	C12 H20 O2	196.146		96.2	99.7	99.8	810	812	1296	12							6.71148e+07	6.70385e+07	9.59777e+07	7.01416e+07	9.92694e+07	9.15921e+07	7.78723e+07	8.40359e+07	1.01442e+08	8.82758e+07	6.93962e+07	9.16686e+07	6.90168e+07	6.93128e+07	7.09843e+07	64287220	6.62588e+07	6.88935e+07	9.72468e+07	8.30835e+07	9.91017e+07	9.15263e+07	9.06038e+07	8.17837e+07	5.80106e+07
238	2-Methyl-6-propylphenol	3520-52-3	NXSQQKKFGJHACS-UHFFFAOYSA-N	Miscellaneous		150.104	7.923	78.0464	C10 H14 O	150.104	150.104	95	99.2	100	681	751	1324	4	1.3203e+06	653465	1.13372e+06	1.41305e+06	556630		4.13751e+06	3.31295e+06	4.17279e+06	3.94522e+06	2.7135e+06	2.99831e+06	3.42164e+06	3.22244e+06	2.89552e+06	2.87331e+06	2.76565e+06	3.13073e+06	3.21213e+06	3.56889e+06	3.69428e+06	2529170	3.03949e+06	3.39925e+06	3.26174e+06	3.21664e+06	3.28413e+06	3.35292e+06	3.34302e+06	4.02516e+06	3.54794e+06
249	2-Methyl-5-(propan-2-ylidene)cyclohexane-1,4-diol	NA	NA	Miscellaneous		170.131	7.937	74.0362	C10 H18 O2	170.13	170.13	97.2	99.9	99.9	860	860	1326	4	62683.3		250640	3.82984e+07	1.68198e+07	2.10665e+07	2.5645e+07	1.22776e+07	1.37538e+07	2.35134e+07	1.74675e+07	1.25373e+07	8.50663e+06	2.79047e+07	1.68485e+07	1.86471e+07	1.47215e+07	1.29633e+07	2.5755e+07	8.2144e+06	1.49982e+07	17632981	1.18786e+07	8.4549e+06	1.59535e+07	1.1457e+07	1.40051e+07	2.03564e+07	2.60515e+07	1.92976e+07	1.42754e+07
267	Phenol, 2-methyl-5-(1-methylethyl)-, acetate	6380-28-5	OXZSUQJHKQOGOK-UHFFFAOYSA-N	Monoterpenoid		192.115	8.109	150.104	C12 H16 O2	192.114	192.114	97.2	99.6	99.9	847	863	1351	20	247871	279723	147367	1.35284e+07	7.57556e+06	9.93661e+06	4.83431e+07	5.31468e+07	5.55414e+07	5.41818e+07	4.98143e+07	5.92744e+07	5.51834e+07	4.81802e+07	8.89761e+07	8.91217e+07	5.19381e+07	5.78488e+07	5.1591e+07	5.99842e+07	5.0775e+07	53555257	5.52068e+07	6.00646e+07	5.78985e+07	5.45392e+07	5.82281e+07	5.1432e+07	4.99535e+07	4.63914e+07	5.46766e+07
285	Eugenol	97-53-0	RRAFCDWBNXTKKO-UHFFFAOYSA-N	Alkenylbenzene	Yes	164.084	8.213	164.083	C10 H12 O2	164.083	164.083	97.2	99.7	99.8	863	864	1365	8	338236	396652	560875	7.60269e+06	4.18405e+06	4.68633e+06	1.25808e+08	1.06069e+08	1.58767e+08	1.42855e+08	1.65063e+08	1.4741e+08	1.15797e+08	1.31496e+08	1.80678e+08	1.37914e+08	1.25839e+08	1.53243e+08	1.80038e+08	1.20453e+08	1.64426e+08	129450250	1.06474e+08	1.16484e+08	1.65478e+08	1.28708e+08	1.65981e+08	1.54237e+08	1.98056e+08	2.18855e+08	1.4541e+08
315	2-Propenoic acid, 3-phenyl-, methyl ester, (E)-	1754-62-7	CCRCUPLGCSFEDV-BQYQJAHWSA-N	Cinnamic acid ester		162.068	8.435	131.049	C10 H10 O2	162.068	162.067	97.2	99.2	100	840	861	1396	17				5.78742e+06	1.92586e+06		5.95094e+06	5.34376e+06	7.48476e+06	7.18055e+06	1.2758e+07	4.00971e+06	5.57729e+06	7.97123e+06	1.12409e+07	4.81201e+06	5.7066e+06	3.05692e+06	7.97304e+06	5.50342e+06	5.27477e+06	6770676	5.58482e+06	5.82972e+06	5.71365e+06	6.51197e+06	4.79288e+06	1.07552e+07	7.22258e+06	1.54152e+07	1.08817e+07
354	Benzenemethanol, 4-(1-methylethyl)-, acetate	59230-57-8	QBCRVYRADYXNOW-UHFFFAOYSA-N	Monoterpenoid		192.115	8.639	177.091	C12 H16 O2	192.114	192.114	95.3	99.9	100	744	766	1425	7				454059	156284	287331	2.33879e+06	1.59039e+06	2.93183e+06	1.81808e+06	4.655e+06	2.32085e+06	1.4939e+06	3.98139e+06	4.12334e+06	2.82954e+06	3.54629e+06	2.79481e+06	5.20329e+06	1.57036e+06	3.07458e+06	4233229	1.80504e+06	1.64016e+06	3.94258e+06	2.08809e+06	3.32005e+06	3.95543e+06	5.92671e+06	6.0019e+06	3.37433e+06
363	Naphthalene, 1,5-dimethyl-	571-61-9	SDDBCEWUYXVGCQ-UHFFFAOYSA-N	Naphthalene		156.094	8.702	155.085	C12 H12	156.093	156.094	91.8	85.7	92.2	555	747	1433	7	758582	577163	843791	1.44343e+06	1.25793e+06	1.26615e+06	1.47435e+06	1.46397e+06	1.29102e+06	1.45543e+06	1.11199e+06	1.34483e+06	1.44208e+06	1.30355e+06	1.06632e+06	1.09574e+06	1.43034e+06	1.34621e+06	1.25631e+06	1.51172e+06	1.4393e+06	1359047	1.44709e+06	1.58328e+06	1.0231e+06	1.41662e+06	1.4599e+06	1.13651e+06	975335	1.29917e+06	1.5723e+06
369	Benzeneethanol, 4-hydroxy-	501-94-0	YCCILVSKPBXVIP-UHFFFAOYSA-N	Tyrosol and derivatives	Yes	138.068	8.736	138.068	C8 H10 O2	138.068	138.068	99.1	84.9	100	784	955	1439	5				1.85755e+06	225577	371227	3.17765e+06	1.89011e+06	3.43413e+06	4.80141e+06	4.34998e+06	3.04077e+06	3.11261e+06	3.94812e+06	2.67208e+06	3.55271e+06	2.12371e+06	2.8594e+06	3.4633e+06	1.54775e+06	4.5364e+06	2822398	2.06059e+06	1.6795e+06	3.04671e+06	2.72465e+06	3.58717e+06	3.80327e+06	4.34865e+06	7.46606e+06	3.1754e+06
424	2-tert-Butyl-4-hydroxy anisole	88-32-4	IMOYOUMVYICGCA-UHFFFAOYSA-N	Methoxyphenol	Yes	180.115	9.144	165.091	C11 H16 O2	180.114	180.114	94.9	98.2	99.8	719	748	1495	5	87022.1	18088.2	47331	6.72254e+06	5.19406e+06	7.03097e+06	2.5753e+07	2.23191e+07	3.31495e+07	2.60426e+07	3.40469e+07	2.7205e+07	1.9575e+07	3.362e+07	3.45462e+07	3.61712e+07	2.29231e+07	2.72321e+07	2.80091e+07	1.92443e+07	2.52653e+07	26168854	2.24486e+07	2.03599e+07	3.44202e+07	2.29449e+07	2.92647e+07	3.36508e+07	3.57389e+07	2.91966e+07	2.34112e+07
442	Bicyclosesquiphellandrene	54324-03-7	RNDFUOKDULDZPR-HZSPNIEDSA-N	Sesquiterpenoid	Yes	204.188	9.252	161.132	C15 H24	204.187	204.187	96.1	99.4	99.8	784	809	1509	20				826490	465236	999741	2.53113e+07	3.10045e+07	3.09984e+07	2.30972e+07	1.78391e+07	2.89097e+07	3.54112e+07	1.69119e+07	1.50669e+07	1.5168e+07	3.12014e+07	3.08366e+07	2.36042e+07	4.24467e+07	2.47431e+07	22119100	2.88214e+07	3.57026e+07	1.91075e+07	3.21893e+07	2.78693e+07	1.69542e+07	1.6511e+07	2.05299e+07	2.34983e+07
473	Myristicin	607-91-0	BNWJOHGLIBDBOB-UHFFFAOYSA-N	Alkenylbenzene	Yes	192.079	9.421	131.049	C11 H12 O3	192.078	192.078	97.9	98.8	100	826	896	1532	13	174855		174329	815159	499939	495902	1.40586e+06	1.10785e+06	2.28118e+06	2.22201e+06	4.03661e+06	2.1801e+06	1.12526e+06	2.0926e+06	3.61134e+06	2.67664e+06	3.01602e+06	2.46867e+06	5.23895e+06	1.3331e+06	2.51306e+06	3516393	1.21097e+06	1.53102e+06	2.69471e+06	1.8587e+06	2.79154e+06	2.40174e+06	4.13127e+06	4.30467e+06	3.40118e+06
489	trans-Calamenene	73209-42-4	PGTJIOWQJWHTJJ-OLZOCXBDSA-N	Sesquiterpenoid		202.172	9.52	160.12	C15 H22	202.172	202.172	96.6	99.6	99.6	824	836	1545	16	131268			522124	458139	361847	5.01043e+07	5.62355e+07	5.87785e+07	5.16846e+07	6.29223e+07	5.68322e+07	4.79072e+07	6.32445e+07	6.12087e+07	6.02565e+07	6.70781e+07	5.69579e+07	6.55825e+07	4.75578e+07	4.52935e+07	73770642	5.54914e+07	4.75803e+07	6.08338e+07	5.33168e+07	5.94601e+07	6.2885e+07	6.57432e+07	5.77525e+07	5.39849e+07
498	2(4H)-Benzofuranone, 5,6,7,7a-tetrahydro-4,4,7a-trimethyl-	15356-74-8	IMKHDCBNRDRUEB-UHFFFAOYSA-N	Benzofuran		180.115	9.614	111.044	C11 H16 O2	180.114	180.114	96.6	99.8	99.9	814	829	1557	19	716109	347428	725019	1.72888e+06	1.25223e+06	1.22292e+06	5.0207e+07	4.51389e+07	6.13123e+07	6.04782e+07	7.28265e+07	6.03303e+07	4.12884e+07	6.81766e+07	7.72362e+07	7.23923e+07	4.49781e+07	5.82038e+07	5.24024e+07	3.9388e+07	5.49185e+07	49907880	4.54518e+07	4.28891e+07	7.43814e+07	4.85861e+07	6.44944e+07	7.17415e+07	7.20847e+07	6.44262e+07	4.61488e+07
504	Thymohydroquinone	2217-60-9	OQIOHYHRGZNZCW-UHFFFAOYSA-N	Monoterpenoid	Yes	166.099	9.65	166.099	C10 H14 O2	166.099	166.099	96.7	99.9	99.9	834	834	1562	1	2.97511e+06	42438.5	2.92742e+06	1.03356e+08	6.18573e+07	7.45078e+07	8.61383e+08	9.40081e+08	8.32047e+08	7.00576e+08	8.75119e+08	1.07572e+09	9.40659e+08	9.36323e+08	8.23931e+08	8.21939e+08	1.06436e+09	1.07085e+09	9.08558e+08	1.179e+09	1.01137e+09	863510163	1.02126e+09	1.22598e+09	7.71202e+08	1.22515e+09	1.12578e+09	8.94751e+08	8.23057e+08	8.79391e+08	1.17479e+09
507	4-Isopropyl-6-methyl-1-methylene-1,2,3,4-tetrahydronaphthalene	50277-34-4	KFYISTOZYAKAPV-UHFFFAOYSA-N	Sesquiterpenoid		200.156	9.681	142.078	C15 H20	200.156	200.156	97.2	100	100	853	861	1566	3	437187			1.21518e+06	730210	1.09232e+06	2.39164e+07	2.79776e+07	2.7795e+07	2.57919e+07	2.69688e+07	2.72066e+07	2.53392e+07	2.74888e+07	2.45911e+07	2.47787e+07	3.35613e+07	2.86621e+07	3.05212e+07	2.8022e+07	2.3112e+07	32922130	2.80173e+07	2.62941e+07	2.51804e+07	2.66143e+07	2.85737e+07	2.56756e+07	2.61264e+07	2.48103e+07	2.72274e+07
509	Tyrosol, acetate	58556-55-1	LDLOCPJLLDCCGO-UHFFFAOYSA-N	Tyrosol and derivatives		120.057	9.695	121.06	C10 H12 O3	180.078		99.1	87.7	100	810	955	1568	0		8116.77		15771.4	11747.1	20779.2	436763	140899	752408	677760	944562	566651	73983.2	713924	824365	653904	760343	603861	1.03492e+06	139942	732674	706074	256327	153293	750897	292352	709615	850799	1.06079e+06	1.32405e+06	632450
584	α-Corocalene	20129-39-9	VTUZIFHLLUSULC-UHFFFAOYSA-N	Sesquiterpenoid	Yes	200.156	10.26	157.101	C15 H20	200.156	200.156	94.9	89.8	96.9	762	805	1641	18	4.50056e+06	4.53328e+06	6.36058e+06	1.90072e+06	1.74839e+06	2.65567e+06	4.21234e+06	4.03967e+06	3.73412e+06	3.91965e+06	3.63934e+06	3.38841e+06	3.06104e+06	4.16139e+06	3.51327e+06	3.53358e+06	4.55627e+06	3.48994e+06	4.46685e+06	3.39831e+06	3.37997e+06	5052560	4.23605e+06	3.25571e+06	3.63958e+06	3.48305e+06	3.64031e+06	4.04396e+06	3.8063e+06	4.04852e+06	3.90813e+06
588	Epicubenol	19912-67-5	COGPRPSWSKLKTF-QPSCCSFWSA-N	Sesquiterpenoid	Yes	204.188	10.281	162.136	C15 H26 O	222.198		94.7	98.9	99.1	742	751	1643	16	299031	194475	288648	225375		175729	5.62017e+06	5.69746e+06	5.46275e+06	4.96607e+06	5.19559e+06	4.92303e+06	4.9063e+06	5.31977e+06	4.88798e+06	5.10415e+06	5.8939e+06	5.20103e+06	5.79816e+06	5.05561e+06	4.99942e+06	6232879	5.31605e+06	5.16149e+06	4.86308e+06	6.76329e+06	5.07116e+06	5.28876e+06	5.35163e+06	5.46083e+06	5.42215e+06
626	(1S,4S)-4-Isopropyl-1,6-dimethyl-1,2,3,4-tetrahydronaphthalen-1-ol	123932-45-6	MTOMOICLIZNIAM-IUODEOHRSA-N	Sesquiterpenoid		203.144	10.586	203.143	C15 H22 O	218.167		95.8	97.4	98.6	689	816	1682	16	223406	289302	116991	298768	262053	384993	5.11228e+06	4.69287e+06	6.29477e+06	4.94978e+06	4.89803e+06	4.34894e+06	3.84281e+06	4.79963e+06	4.57239e+06	4.60313e+06	5.28215e+06	5.83291e+06	5.79562e+06	3.72856e+06	4.49213e+06	5900212	4.65968e+06	3.7851e+06	4.4162e+06	3.98016e+06	4.36138e+06	5.0682e+06	5.42952e+06	5.43816e+06	4.82399e+06
637	Apiol	523-80-8	QQRSPHJOOXUALR-UHFFFAOYSA-N	Alkenylbenzene	Yes	222.089	10.626	222.089	C12 H14 O4	222.089	222.089	96.6	98.7	99	838	849	1687	5	30062.6	45144.1		172651	38363.5		971353	763544	1.20659e+06	1.59041e+06	4.36135e+06	1.14245e+06	1.79654e+06	1.06689e+06	1.88766e+06	1.4993e+06	5.29197e+06	1.68659e+06	1.24172e+07	1.65764e+06	3.01536e+06	5851289	880827	2.25652e+06	1.40242e+06	1.23986e+06	1.94706e+06	1.3524e+06	6.92653e+06	7.65313e+06	971864
639	(1R,4S)-4-Isopropyl-1,6-dimethyl-1,2,3,4-tetrahydronaphthalen-1-ol	123931-36-2	MTOMOICLIZNIAM-UHFFFAOYSA-N	Sesquiterpenoid		234.198	10.651	203.143	C15 H22 O	218.167		96	98.8	99.4	722	811	1690	14	223406	289302	113755	298768		384993	3.33289e+06	2.87043e+06	2.89912e+06	3.17962e+06	3.33532e+06	2.5534e+06	2.20593e+06	3.51454e+06	3.10363e+06	3.35671e+06	3.11662e+06	2.66086e+06	3.52445e+06	2.14711e+06	2.79825e+06	3675717	2.93143e+06	2.15076e+06	3.0278e+06	2.35961e+06	2.79223e+06	3.64444e+06	3.53405e+06	3.57363e+06	2.78151e+06
644	n-Hexyl salicylate	6259-76-3	DUKPKQFHJQGTGU-UHFFFAOYSA-N	Benzoic acid and derivatives		222.126	10.676	138.031	C13 H18 O3	222.125	222.125	95.3	78.7	93.9	592	885	1693	10	44929.3	12611.5	22893.5	347697	118258	199336	140355	115048	157507	173327	345695	151676	111482	192299	238547	265682	179400	191390	320236	116240	257296	225915	139851	138030	181965	171547	269255	209134	343482	366834	370963
1058	Hydratropic acid, isohexyl ester	NA	NA	Miscellaneous		204.115	13.968	188.12	C15 H22 O2	234.161		95.2	80.3	100	75	759	2083	13	20286.6	32161.6		799415	450659	459135	536563	482685	593135	689152	652147	498383	347191	699103	679015	632726	567491	444311	690226	303082	509944	667661	454720	326512	646399	395033	502026	659734	650999	738341	607702
1074	7-Isopropyl-1,1,4a-trimethyl-1,2,3,4,4a,9,10,10a-octahydrophenanthrene	109680-01-5	QUUCYKKMFLJLFS-UHFFFAOYSA-N	Diterpenoid	Yes	270.235	14.028	129.07	C20 H30	270.234	270.234	97.3	98.4	99.6	859	871	2090	16	2.46995e+06	1.54064e+06	1.97576e+06	5.83899e+06	3.37109e+06	3.46237e+06	1.68028e+06	1.50112e+06	2.15828e+06	1.87341e+06	2.09903e+06	1.93221e+06	1.72618e+06	1.35749e+06	2.37577e+06	1.96096e+06	1.82747e+06	1.83424e+06	1.61334e+06	1.59488e+06	1.62158e+06	1753588	1.44542e+06	1.52594e+06	2.06437e+06	1.28829e+06	1.86213e+06	1.86789e+06	2.08603e+06	2.26993e+06	1.56079e+06
1439	Ferruginol	514-62-5	QXNWVJOHUAQHLM-AZUAARDMSA-N	Diterpenoid		286.23	15.89	271.206	C20 H30 O	286.229	286.229	97.3	98.4	99.8	775	867	2316	9							233987	191658	270627	250494	361441	230461	154674	354790	341565	387067	270244	224064	309494	124940	269898	297571	212954	132653	324987	182209	266375	394220	348862	370109	243796
1636	Carbonic acid, eicosyl vinyl ester	NA	NA	Miscellaneous		384.176	17.327	384.175	C23 H44 O3	368.329		96.9	62.1	98.2	464	877	2498	1				2.81502e+07	1.25568e+07	1.24131e+07	4.52254e+07	6.56937e+07	4.5866e+07	5.05077e+07	7.28007e+07	6.14779e+07	4.11036e+07	8.10104e+07	8.0721e+07	8.37708e+07	4.56395e+07	7.13665e+07	5.92682e+07	5.18113e+07	5.61358e+07	61378250	6.57144e+07	4.74559e+07	8.4899e+07	5.26267e+07	7.5336e+07	7.61307e+07	6.46275e+07	3.73892e+07	4.80772e+07
1687	13-Isopropylpodocarpen-12-ol-20-al	24035-37-8	YPWYNONCSGZEQQ-ROPPNANJSA-N	Diterpenoid		300.209	17.812	152.062	C20 H28 O2	300.208	300.208	96.7	89.2	98.2	807	871	2563	6							404797	530465	421565	245365	1.6864e+06	1.27475e+06	507352	2.04721e+06	946832	1.08722e+06	529857	528371	1.40208e+06	892240	277129	838630	112974	394832	1.43776e+06	296211	509287	776349	943948	388478	587315
1750	Sugiol	511-05-7	IPEHJNRNYPOFII-AZUAARDMSA-N	Diterpenoid	Yes	300.209	18.559	285.185	C20 H28 O2	300.208	300.208	91.6	90.8	91.3	749	753	2664	4				1.10429e+06	74997.5		917467	654430	794598	367411	233043	108595	632890	162045	798467	335649	435964	471042	134941	398993	810165	119347	824311	283693	563367	384711	349155	674217	709664	1.21849e+06	459185
1765	Heptacosane	593-49-7	BJQWYEJQWHSSCJ-UHFFFAOYSA-N	Alkane	Yes	280.313	18.818	253.289	C27 H56	380.438		96.9	99.9	100	836	843	2700	0	234499		269614		184989	115469	1.26141e+06	1.17988e+06	1.25621e+06	1.16738e+06	897344	1.18854e+06	1.36428e+06	743623	1.06746e+06	926989	945078	1.22089e+06	738948	1.5454e+06	1.32122e+06	658339	1.22386e+06	1.49155e+06	1.03292e+06	1.29491e+06	1.23083e+06	972915	914550	1.13571e+06	1.20908e+06
1791	(Z)-3,7-Dimethylocta-2,6-dien-1-yl palmitate	122569-17-9	CRFQQFDSKWNZIZ-LVWGJNHUSA-N	Fatty acids and derivatives		151.149	19.139	93.0698	C26 H48 O2	392.365		96	99.8	100	778	797	2745	19							3.38673e+07	3.32759e+07	3.2699e+07	2.02157e+07	3.32102e+07	3.44101e+07	3.62804e+07	3.89447e+07	2.81107e+07	2.80797e+07	3.67367e+07	3.52153e+07	3.64532e+07	3.56524e+07	3.13185e+07	38257584	3.61308e+07	3.63072e+07	2.58341e+07	3.57579e+07	3.56516e+07	3.42541e+07	2.98091e+07	3.03399e+07	3.52769e+07
1848	α-Tocospiro A	601490-40-8	NFNYYDIZCJKCQK-UHFFFAOYSA-N	Miscellaneous		419.353	19.943	153.055	C29 H50 O4	462.37		96.6	98.5	100	810	831	2859	1	59036.2		56090.4	132065	104736		5.47673e+06	5.19684e+06	9.07117e+06	8.4513e+06	1.33178e+07	9.54704e+06	5.47667e+06	8.62091e+06	1.3881e+07	1.08545e+07	4.98254e+06	9.83171e+06	6.32739e+06	6.26681e+06	7.22879e+06	5020759	5.61792e+06	6.60638e+06	1.11703e+07	7.82826e+06	1.21068e+07	9.74363e+06	1.05867e+07	9.4844e+06	6.22114e+06
1863	α-Tocospiro B	601490-41-9	NFNYYDIZCJKCQK-VBQXHZHXSA-N	Miscellaneous		419.353	20.098	153.055	C29 H50 O4	462.37		96.6	99.3	99.7	817	834	2882	0				55926.5		76334.9	7.22117e+06	6.31691e+06	1.18407e+07	1.06574e+07	1.68458e+07	1.2216e+07	7.47495e+06	1.03293e+07	1.84139e+07	1.35277e+07	6.23952e+06	1.23355e+07	8.33002e+06	7.28367e+06	9.08073e+06	5452381	7.28205e+06	8.25964e+06	1.48566e+07	9.85746e+06	1.55798e+07	1.27202e+07	1.38592e+07	1.23987e+07	7.94554e+06
1905	δ-Tocopherol	119-13-1	GZIFEOYASATJEH-VHFRWLAGSA-N	Vitamin E and derivatives	Yes	402.35	20.661	408.248	C27 H46 O2	402.349	402.349	94.5	34.6	100	288	723	2966	6							304784	372908	275760	313322	440873	289434	244965	372955	636360	561309	427091	357708	347668	88837.4	580315	256875	605047	315871	534193	390669	467394	441267	449969	270626	439361
1938	β-Tocopherol	148-03-8	WGVKWNUPNGFDFJ-DQCZWYHMSA-N	Vitamin E and derivatives	Yes	416.365	21.274	416.365	C28 H48 O2	416.365	416.365	98.5	99.4	100	906	925	3057	3				1.37499e+06	135732	353391	1.172e+07	1.14875e+07	1.25123e+07	1.21447e+07	1.15135e+07	1.21859e+07	1.19113e+07	9.92198e+06	1.22594e+07	1.05613e+07	1.06854e+07	1.25881e+07	1.11161e+07	1.21268e+07	1.23334e+07	10578522	1.16998e+07	1.21088e+07	1.09295e+07	1.13547e+07	1.22974e+07	1.11841e+07	1.22085e+07	1.24025e+07	1.19479e+07
1972	Vitamin E	59-02-9	GVJHHUAWPYXKBD-IEOSBIPESA-N	Vitamin E and derivatives		430.381	21.961	165.091	C29 H50 O2	430.381	430.38	97.7	99.9	99.9	886	886	3154	16	229991	59261.1	456295	1.28402e+08	6.03477e+07	5.38276e+07	4.90416e+09	4.87501e+09	4.42218e+09	4.90508e+09	3.31262e+09	4.01764e+09	5.06417e+09	3.3913e+09	3.56212e+09	3.20911e+09	3.88786e+09	4.46416e+09	3.2294e+09	5.0191e+09	4.50516e+09	3480493722	4.52386e+09	4.93173e+09	3.49113e+09	4.59543e+09	4.07581e+09	3.32725e+09	3.29604e+09	3.74996e+09	4.27901e+09
[truncated: 33 more columns]

## Sheet: Table S4. MS-DIAL dataset
Table S4. List of detected features (Level 2-annotated) in thyme samples by untargeted GC-Orbitrap-HRMS analysis using the MS-DIAL software.
Alignment ID	Average Rt(min)	Average RI	Quant mass	Metabolite name	Formula	Class (Source: HMDB)	Herb and spice occurrence (Source: HMDB)	Ontology	INCHIKEY	SMILES	Total score (%)	RI similarity (%)	Total spectrum similarity (%)	EI spectrum	blank1	blank2	blank3	blank4	blank5	blank6	Spain1	Spain10	Spain11	Spain12	Spain13	Spain14	Spain15	Spain16	Spain17	Spain18	Spain19	Spain2	Spain20	Spain21	Spain22	Spain23	Spain24	Spain25	Spain3	Spain4	Spain5	Spain6	Spain7	Spain8	Spain9	Poland1	Poland10	Poland11	Poland12
268	10.041	1612.84	82.08	10-UNDECENYL ACETATE	C13H24O2	Fatty alcohol ester		Fatty alcohol esters	VCVAXEYHJAFRGM-UHFFFAOYSA-N	C=CCCCCCCCCCOC(C)=O	85.6	99.6	76.2	53.0387:188556 54.0465:181656 55.05432:3361742 56.05768:245533 56.06208:1072461 57.03359:539683 57.0655:79207 57.0699:3054126 58.04137:31745 58.07329:86647 60.02075:22372 61.01048:21205 65.03858:171624 66.01016:40762 66.04197:51611 66.04644:1084323 67.05427:13661837 68.05764:660512 68.06216:1901923 68.99717:61322 69.03348:103970 69.06551:150041 69.06997:4614340 70.04134:78456 70.07329:300955 70.0…	1.891326E-06	2.102454E-06	1.375764E-06	2.36293E-07	3.312308E-07	4.02874E-07	5.637776E-09	4.915222E-08	2.070826E-07	9.8711E-08	5.070122E-08	1.91891E-07	5.543404E-08	5.526877E-08	7.795484E-08	9.530089E-08	4.958072E-08	1.623192E-07	2.643862E-07	3.516086E-08	2.769992E-07	1.716918E-07	3.463934E-07	1.601364E-07	3.054844E-07	3.668673E-07	4.361131E-07	6.607118E-08	1.255956E-07	3.64063E-07	3.315615E-07	5.348224E-08	4.872728E-08	2.096875E-07	7.062574E-09
270	10.065	1615.89	91.05423	GERMACRENE-D	C15H24	Sesquiterpenoid	Yes	Germacrane sesquiterpenoids	GAIBLDCXCZKKJE-UHFFFAOYNA-N	CC(=C1)CCC(C=CC(=C)CC1)C(C)C	82.3	98.5	71.4	51.02291:2713653 52.03082:493229 53.03857:4652726 54.04646:863030 55.01792:2524987 55.0543:17577536 56.05756:674815 57.03357:1300087 58.04135:657492 59.04916:1639312 63.02294:846358 65.03858:15522782 66.04195:772688 66.04642:2754056 67.05426:102342904 68.05763:5778762 68.06202:2763770 69.03347:7288807 69.06996:21621610 70.07326:1212129 71.04919:13484814 72.05254:407524 73.04684:1059632 76.03076:4…	7.726708E-05	6.865285E-05	8.114192E-05	6.898383E-05	4.646517E-05	4.738086E-05	0.003709699	0.003952498	0.002872576	0.00435371	0.004178795	0.003502034	0.00379716	0.004698316	0.003822122	0.004163709	0.004178059	0.002814304	0.003864459	0.002654602	0.003569427	0.004020959	0.003346094	0.004246417	0.004780246	0.004734177	0.001548007	0.00380896	0.00398292	0.004009833	0.004276667	0.003957642	0.004905823	0.004409375	0.005264488
278	10.195	1632.31	217.1588	BETA-IONONE	C13H20O	Sesquiterpenoid	Yes	Sesquiterpenoids	PSQYTAPXSHCGMF-UHFFFAOYSA-N	CC(=O)C=CC(=C(C)1)C(C)(C)CCC1	82.9	99.5	71.9	51.02285:38150 53.03856:121333 55.05429:526051 56.05765:22716 56.06205:391929 57.06988:528422 59.0311:40397 59.04911:99126 61.02839:26260 63.02291:27361 65.03857:341858 66.04639:38393 67.05424:1968959 68.05762:119584 68.06214:85226 69.03345:132402 69.06995:673346 70.04129:14683 70.07327:14813 70.07767:689620 71.04919:427356 71.08099:67376 71.08553:79237 73.02842:93356 74.03615:28309 76.03075:5464…	0.0006679508	0.0006285862	0.0009147231	0.0002736056	0.0002317018	0.0003416704	1.255953E-05	1.723717E-05	1.19612E-07	1.24418E-07	3.745581E-05	6.480535E-05	1.684145E-05	3.01042E-05	1.110768E-05	1.44041E-05	1.04205E-05	2.874222E-05	2.100127E-05	1.24428E-05	6.532688E-05	1.536246E-05	1.655456E-05	1.645545E-05	2.192937E-05	1.616572E-05	0.0001087011	1.272893E-05	1.713579E-05	2.150507E-05	1.531726E-05	1.161542E-05	8.11395E-06	8.786868E-06	6.462702E-06
284	10.275	1642.42	96.05697	ALPHA-IONOL	C13H22O	Sesquiterpenoid		Sesquiterpenoids	PWDOJWCZWKWKSE-UHFFFAOYNA-N	CC(O)C=CC(C(C)=1)C(C)(C)CCC1	82.3	93.4	75	51.02286:111671 53.03859:381021 54.04636:39508 55.01782:353679 55.05419:1861716 56.06206:513716 57.03347:252013 57.06988:3013368 58.07328:183347 59.04914:214416 65.03857:1190832 66.04642:231022 67.05425:20938042 68.05762:1223432 68.06198:604341 69.03345:645127 69.06981:966799 70.04132:65002 70.07327:60552 70.07768:837451 71.04919:514005 71.08553:3857175 72.05698:139998 72.08882:217099 77.00531:42…	5.687145E-06	4.863135E-06	5.639746E-06	6.828006E-06	5.849911E-06	7.000005E-06	0.0003252589	0.0003607494	0.0002457053	0.0003701722	0.000370992	0.0003548843	0.0003542622	0.0004396305	0.00034887	0.0003375903	0.0003417027	0.0002813106	0.0003612021	0.0003275498	0.0003226469	0.0003541453	0.000292931	0.0004057497	0.0003894165	0.0004108434	0.000219729	0.0003514373	0.000368066	0.0003701102	0.0003995567	0.0001881871	0.0002655702	0.0002118132	0.0002585164
287	10.308	1646.62	135.1167	2-(3-FORMYL)BUTYL-1,3,3-TRIMETHYLCYCLOHEX-1-ENE	C14H24O	Miscellaneous		Organic oxides	MXNVWZZDDFIWHW-UHFFFAOYNA-N	O=CC(C)CCC(=C(C)1)C(C)(C)CCC1	81.1	95.6	71.5	51.02293:276717 53.03855:422597 55.01786:160903 55.05422:1435429 56.0621:1218770 57.03349:192007 57.06993:4906045 58.07332:96388 61.02842:86188 65.03862:596760 66.04648:143557 67.05415:10629477 68.05769:649068 68.06203:198686 69.03351:363063 69.06986:4129985 70.0733:232814 70.07772:1329950 72.05701:875859 73.02846:72398 75.02612:209241 77.03857:3437261 78.04193:353875 78.04638:118589 79.05424:110…	5.69532E-05	4.559878E-05	6.949847E-05	5.102682E-05	4.203997E-05	5.1316E-05	0.0003657006	0.0004908339	0.0001779993	6.487716E-05	6.641381E-05	0.0001439704	9.121412E-05	7.226852E-05	5.543248E-05	0.0006568586	9.357776E-05	0.001102689	7.831518E-05	0.0002333796	0.001010652	9.230073E-05	0.0002802759	6.256908E-05	9.592376E-05	0.0001236101	0.003007214	0.0006200784	0.0006734058	0.0001550768	0.0006268024	3.013552E-05	2.759483E-05	3.621696E-05	3.436829E-05
291	10.374	1654.95	161.1324	KHUSITONE	C14H20O	Miscellaneous		Ketones	YXIJNEOZFSAIAQ-UHFFFAOYNA-N	CC(C2)=CC([H])(C(C(C)=O)1)C([H])(C2)C(=C)CC1	88.7	99.8	81.3	53.03854:1438309 55.05426:791725 56.06204:269100 57.06986:3512285 59.0491:4936060 65.03854:4761152 67.05422:23952708 68.05759:1117346 69.03342:521353 69.06977:4990348 70.07763:502146 71.04916:1082786 71.0855:3508980 73.0468:1145564 76.03072:383607 77.03848:20097720 78.0418:1311668 78.04629:3338663 79.05415:46544456 80.05743:3009562 80.06203:1748182 81.06979:65147376 82.04115:270370 82.07309:38627…	1.084946E-05	1.545313E-05	1.03175E-05	1.644623E-05	1.410262E-05	1.272668E-05	0.0006055086	0.0006619557	0.0004330058	0.0007118011	0.0007341961	0.0006709333	0.000642388	0.0007723896	0.0006180131	0.0006484764	0.00069775	0.0003674919	0.000692423	0.0005082538	0.0004771489	0.0007047028	0.0005670929	0.0006270624	0.0007631264	0.0007600621	0.0002525946	0.0006081689	0.0006086358	0.0007912275	0.0006065534	0.001189769	0.0009578543	0.001214979	0.001331669
294	10.466	1666.58	161.1324	CEDRYL ACETATE	C17H28O2	Sesquiterpenoid		Cedrane and isocedrane sesquiterpenoids	HQKQRXZEXPXXIG-UHFFFAOYNA-N	CC(=O)OC(C)(C3)C([H])(C1)C(C)(C)C([H])(C2)C(C3)(C([H])(C)C2)1	87.4	96.6	81.3	53.03862:736709 55.01787:49169 55.05434:1084897 56.0621:631541 57.0335:122521 57.06993:3725244 58.0414:246244 65.03862:877201 66.04646:447307 67.05431:4465578 69.03354:183620 69.06986:4743114 70.07774:816231 71.04925:1635779 71.08559:6060866 72.0889:664412 73.02848:55222 73.04692:234901 74.01522:72889 75.02613:96554 77.00539:51136 77.03857:1272058 78.04197:386634 79.05424:7722903 80.06214:1400034…	9.730496E-06	4.773685E-06	1.181264E-05	2.032845E-05	1.319895E-05	1.302325E-05	0.004199335	0.004260417	0.002447741	0.00493329	0.000735561	0.004823337	0.00443192	0.004393518	0.003653036	0.004602087	0.004043768	0.002681049	0.003726067	0.006007403	0.004294082	0.004188736	0.003783937	0.004559937	0.00526928	0.004728707	0.002304325	0.00374464	0.003878244	0.00509617	0.004370833	0.004635081	0.004481527	0.006358547	0.004825293
302	10.586	1681.81	161.1324	1-METHYL-4-(1-METHYLENE-5-METHYL-4-HEXENYL)CYCLOHEXENE	C15H24	Sesquiterpenoid		Sesquiterpenoids	XZRVRYFILCSYSP-UHFFFAOYNA-N	CC(C)=CCCC(=C)C(C1)CC([H])=C(C)C1	80	89.7	73.5	51.02294:405012 53.0386:539131 55.01789:216419 55.05425:1936366 56.06204:224164 57.03354:111580 57.06985:4405352 58.04144:431826 58.07325:203693 63.0229:193968 65.03854:1621226 66.04638:141028 67.05421:16815358 68.05759:825428 68.0621:183748 69.03342:339965 69.0699:2681622 70.07322:142286 70.07778:975782 71.04915:5403928 71.08549:5780902 72.08882:453210 73.02837:100767 75.02289:125460 77.00528:75…	9.185604E-06	6.893653E-06	1.065879E-05	1.323961E-05	1.03746E-05	1.043038E-05	0.0003469817	0.0003657005	0.0002123555	0.0003322316	0.0003360038	0.0003778434	0.0003098441	0.0003129057	0.0002499555	0.0004722074	0.0002993516	0.0004885268	0.0002695876	0.0003573733	0.0005320943	0.0003194284	0.0003249497	0.0003242251	0.0003254237	0.0003068791	0.0009451027	0.000390306	0.0003899352	0.0003861882	0.0004208891	0.0002784898	0.0002821778	0.0003810644	0.0003496948
304	10.613	1685.16	91.05421	CEDROL	C15H26O	Sesquiterpenoid	Yes	Cedrane and isocedrane sesquiterpenoids	SVURIXNDRWRAFU-UHFFFAOYNA-N	[H]C(C)(C3)C(C2)(C1)C(C3)C(C)(C)C([H])(C(C)(O)C2)1	84.5	96.1	76.7	51.02293:178446 53.03854:305833 54.04644:78936 55.01788:289181 55.05428:434256 56.05764:98360 57.06986:8688524 58.07324:35002 59.04911:188210 61.01044:28750 63.02291:145341 65.03854:1304160 66.04638:226870 67.05422:7031256 68.05756:349600 68.06213:43546 69.03345:618702 69.06992:2781045 70.07764:1916644 71.04915:39207 71.08115:247890 71.0855:6790724 72.05694:81129 72.08882:721056 74.01511:55148 75…	4.92074E-05	5.956397E-05	5.924344E-05	0.0004327638	0.0003657833	0.0004328939	0.0001675492	0.000301659	0.0001743809	0.0002959093	0.000309011	0.0003558701	0.0003257924	0.0001755905	0.0002697344	0.0002763384	0.0002791422	0.0002791307	0.0002817936	0.0002931822	0.0002891084	0.0002884109	0.00027129	0.000308956	0.0003075706	0.0003151878	0.0003313534	4.769978E-05	0.0002000185	0.0003696033	0.0002311883	0.0001549082	0.0003949389	0.0001709421	0.0003558878
311	10.724	1699.2	91.05422	2-METHYL-4-(2,6,6-TRIMETHYLCYCLOHEXENYL)-2-BUTENAL	C14H22O	Miscellaneous		Monocyclic monoterpenoids	FJCQUJKUMKZEMH-UHFFFAOYSA-N	O=CC(C)=CCC(=C(C)1)C(C)(C)CCC1	82.5	93.7	75.1	51.02293:1142880 53.03859:1490866 54.04646:1763427 55.0178:1045915 55.0542:9595540 56.05756:543046 56.06207:3511726 57.03343:1261796 57.06989:26408024 58.07328:1172618 59.04914:351031 63.02294:1196516 65.03858:7259422 66.04639:1213492 67.05425:28047638 68.05748:1606781 68.06203:1345528 69.03347:5272110 69.06981:11337591 70.07327:603544 70.07768:5183442 71.04919:3279124 71.08553:29971576 72.05698:…	5.146167E-05	4.989825E-05	7.76632E-05	7.955659E-05	8.301078E-05	8.864522E-05	0.0005754303	0.0006180815	0.0003994214	0.0007064098	0.0006928132	0.0006936828	0.0006308636	0.0007552411	0.0005884423	0.0006358483	0.000615708	0.0004473686	0.0005616862	0.0005753182	0.0005880758	0.0006554886	0.0005066754	0.0006699635	0.0007148224	0.0007005248	0.0004254553	0.0006067127	0.0005802896	0.0007175463	0.0006031952	0.0005207283	0.0007974553	0.0005226346	0.0007737998
314	10.736	1700.76	183.1166	1,1-DIPHENYLETHANOL	C14H14O	Miscellaneous		Diphenylmethanes	GIMDPFBLSKQRNP-UHFFFAOYSA-N	c(c2)ccc(c2)C(C)(O)c(c1)cccc1	71	71.3	70.8	59.04911:474033 63.02285:1633109 65.03854:1852571 69.03342:2065488 75.0229:1633740 76.0307:10700623 76.53239:867680 78.04626:451698 81.52668:3980239 82.04132:1481051 82.5345:6645443 83.0362:1104015 83.03844:1207162 84.04638:1227415 85.0648:1024539 87.0229:582220 88.0306:2776800 89.03853:14887999 89.54257:1954415 90.04652:934335 90.55032:1620730 91.05415:7713250 92.0575:1021746 93.06526:864268 94.…	1.232533E-05	1.284436E-05	1.410978E-05	2.51392E-05	2.172394E-05	2.51184E-05	0.0009035381	0.0009991315	0.0006761894	0.001020945	0.0009601451	0.0007066734	0.0008260919	0.001069149	0.0008628298	0.001064137	0.0009880378	0.0007826749	0.0008756977	0.0004367249	0.0008890894	0.0008953737	0.0007962869	0.0009113514	0.001195196	0.00107641	0.0007519601	0.0009695413	0.001025927	0.0008896929	0.0009640749	0.0009608487	0.00162401	0.001058859	0.001482147
319	10.858	1715.57	159.1168	KHUSILAL	C14H18O	Miscellaneous		Organic oxides	CYPSKZONDWFFBC-UHFFFAOYNA-N	O=CC(C2)=CC([H])(C(C=C)1)C([H])(C2)C(=C)CC1	85.9	97.6	78.1	51.0229:475217 53.03862:428676 55.01794:668708 56.05759:42446 56.06209:190932 57.03359:244470 59.04916:27106 61.02841:35865 63.02289:203912 65.0386:826724 66.04644:117093 67.05428:1550484 68.99718:44814 69.03351:99750 69.06998:522033 70.0733:86626 70.0777:219239 71.04922:178465 73.04688:162650 74.01519:167167 74.03622:976854 75.02297:38880 77.00534:126168 77.03855:9013377 78.04192:272796 78.04652…	1.479763E-05	1.278724E-05	1.380243E-05	1.487939E-05	1.728578E-05	9.330274E-06	0.0001408274	2.385647E-05	1.522275E-05	2.718382E-05	0.0001573437	0.0001404053	0.0001434535	0.0001544689	0.0001333411	2.94636E-05	0.0001635089	2.786786E-05	0.000154828	3.438619E-05	2.36804E-05	0.0001651236	2.259056E-05	2.339976E-05	2.814197E-05	2.696334E-05	3.295963E-05	0.0001350495	0.0001475681	2.991458E-05	2.782014E-05	2.860164E-05	2.40382E-05	3.440147E-05	3.146416E-05
326	10.974	1729.76	81.06985	EUDESMA-4(14),7(11)-DIEN-8-ONE	C15H22O	Sesquiterpenoid		Sesquiterpenoids	NKGSEACIYQINQJ-UHFFFAOYNA-N	CC(C)=C(C(=O)1)CC([H])(C(=C)2)C(C)(CCC2)C1	80.6	95.8	70.5	51.02298:108354 53.03853:260836 55.0179:153660 55.05428:2023437 56.05765:69070 56.06205:1380028 57.03357:131018 57.06986:2614786 58.04133:106242 58.07326:124161 59.04913:193783 60.02058:9338 63.02292:94819 64.03068:44754 65.03855:548564 66.04639:48978 67.05423:4091744 68.05761:220127 68.06194:289081 69.03342:154125 69.06992:3280836 70.04129:43880 70.07324:9878 70.07765:1172691 71.0855:3113918 72.…	7.23975E-05	9.934983E-05	7.919977E-05	6.986727E-05	8.455931E-05	7.706491E-05	8.865634E-05	8.782416E-05	5.829829E-05	0.0001052253	9.906545E-05	9.776418E-05	8.40205E-05	0.000100919	8.543179E-05	9.187525E-05	9.612498E-05	6.408851E-05	8.601161E-05	6.642863E-05	7.43277E-05	9.942729E-05	7.90075E-05	9.849554E-05	0.0001112212	0.0001055706	4.870902E-05	8.674795E-05	7.849652E-05	0.0001037247	8.341004E-05	9.920402E-05	9.685283E-05	0.0001155649	0.0001016259
327	10.976	1730.03	107.0855	SELIN-11-EN-4ALPHA-OL	C15H26O	Sesquiterpenoid		Eudesmane, isoeudesmane or cycloeudesmane sesquiterpenoids	DPQYOKVMVCQHMY-UHFFFAOYNA-N	CC(=C)C([H])(C1)CC([H])(C(C)(O)2)C(C)(CCC2)C1	77.6	88.6	70.2	51.02291:116757 53.03861:360508 55.05434:2846018 56.05759:66722 56.0621:746016 57.0335:214206 57.06993:1925286 58.07332:135218 59.0492:428222 60.02064:25848 63.02293:107411 65.03863:760956 66.04646:203254 67.0543:3080223 68.06203:427835 69.0335:1079802 69.06985:4737933 70.0733:258064 70.07771:1124288 71.01277:73916 71.04924:2001450 71.08558:3504428 73.02848:102694 73.04688:823612 75.02293:189354 …	1.721461E-05	1.542932E-05	1.833639E-05	2.286617E-05	1.861533E-05	1.970599E-05	0.0001107772	0.0001065763	7.167037E-05	0.0001381568	0.0001300675	0.0001126466	0.000102509	0.0001323026	0.0001083373	0.0001152735	0.0001227813	6.55447E-05	0.0001041604	7.200318E-05	8.643568E-05	0.000129564	9.836773E-05	0.0001196004	0.0001406919	0.0001315242	4.287721E-05	0.0001076293	9.741074E-05	0.0001142195	0.0001017932	0.0001118293	0.0001376724	0.0001396428	0.0001297863
345	11.328	1772.93	147.1167	7-ISOPROPENYL-1,4A-DIMETHYL-3,4,5,6,7,8-HEXAHYDRO-2-NAPHTHALENONE	C15H22O	Sesquiterpenoid		Eudesmane, isoeudesmane or cycloeudesmane sesquiterpenoids	KUFXJZXMWHNCEH-UHFFFAOYNA-N	CC(=C)C(C1)CC(=C(C)2)C(C)(CCC(=O)2)C1	87.9	99.1	80.4	50.01515:15605 51.02292:35700 52.03079:16658 53.03864:22440 55.01788:85467 57.03354:38578 59.03656:54433 59.0491:17820 62.01518:27903 63.02284:38805 64.0308:5005 65.03854:259189 66.00995:27019 67.05421:273923 68.05759:25422 68.99707:24219 69.03341:123637 70.07322:46456 71.01284:28718 72.04428:142710 73.02837:28472 75.0229:47328 75.02603:224776 76.03069:5342 77.03847:948331 78.04201:79909 78.04645…	8.814794E-06	1.028963E-05	1.294879E-05	1.998966E-05	1.123578E-05	2.525942E-05	2.754231E-05	1.866972E-05	1.383255E-05	2.498972E-05	2.409001E-05	3.28942E-05	1.789049E-05	2.268708E-05	1.275727E-05	4.219036E-05	1.842082E-05	1.580913E-05	1.686526E-05	1.844348E-05	3.909363E-05	2.26231E-05	3.092502E-05	2.188039E-05	1.90113E-05	3.390529E-05	8.684809E-05	2.322842E-05	2.313161E-05	1.970794E-05	3.159801E-05	1.422873E-05	1.527703E-05	1.494522E-05	1.518215E-05
351	11.444	1787.06	79.05419	CARYOPHYLLA-3(12),7(13)-DIEN-6-OL	C15H24O	Sesquiterpenoid		Sesquiterpenoids	CIIYOYPOMGIECX-UHFFFAOYNA-N	C=C(C2)C([H])(O)CCC(=C)C([H])(C1)C([H])(C2)C(C)(C)1	83.3	96.9	74.2	50.01508:49161 51.02302:63948 52.03071:36284 53.03854:256664 54.04646:87670 55.05429:1790673 56.05767:99073 56.06205:171908 57.03355:89375 57.06988:334080 58.04134:19195 59.04913:133014 60.0206:41592 64.03069:36202 65.03857:406586 66.04641:88495 67.05424:5536928 68.05762:307486 68.06213:246198 69.06994:2081473 70.07324:172405 70.07766:962383 71.04917:834688 71.08552:492258 72.08882:16319 74.01514…	1.722905E-05	6.030555E-06	2.148196E-05	3.326435E-05	2.695719E-05	2.473852E-05	8.571849E-05	8.0071E-05	4.803953E-05	9.515886E-05	9.068564E-05	6.79798E-05	7.3216E-05	9.244981E-05	7.676426E-05	8.113258E-05	9.732489E-05	4.538228E-05	7.549566E-05	5.392737E-05	5.781317E-05	9.768582E-05	7.942371E-05	8.15464E-05	0.0001155143	9.457537E-05	5.058634E-05	7.173391E-05	6.996101E-05	8.661525E-05	7.602468E-05	7.8365E-05	8.427093E-05	0.0001158895	8.668794E-05
354	11.491	1792.79	97.1	pentadecanol (n-)	C15H32O	Fatty alcohol	Yes	Long-chain fatty alcohols	REIUXOLGHVXAEO-UHFFFAOYSA-N	CCCCCCCCCCCCCCCO	88.9	99.9	81.5	51.02288:10405 53.03855:316190 54.04645:116400 55.0543:6962668 56.05754:290485 56.06206:1569137 57.06988:4307634 58.07327:203086 59.04912:117200 63.02291:99282 65.03857:247542 66.04642:308124 67.01786:15316 67.05424:5324333 68.05763:154736 68.062:453202 69.03346:40254 69.06995:9846066 70.07329:556104 70.07767:2351676 71.04919:307695 71.08553:2240805 72.08881:131125 73.02841:52419 73.06475:24001 7…	0.0003862175	0.000392636	0.0003746413	0.000192185	0.0001950223	0.0002541186	3.067888E-05	2.583708E-05	2.016602E-05	2.577703E-05	6.765623E-06	3.902002E-05	2.369336E-05	3.890154E-05	2.906405E-05	2.811574E-05	2.813502E-05	5.424213E-05	2.895498E-05	4.243614E-05	3.455333E-05	2.322974E-05	2.651119E-05	2.302339E-05	4.057014E-05	2.666557E-05	6.469828E-05	2.449216E-05	3.955859E-05	1.94117E-05	2.329229E-05	1.21252E-05	8.558794E-06	1.076405E-05	1.138332E-05
357	11.543	1799.09	71.05	octadecene (1-)	C18H36	Unsaturated aliphatic hydrocarbon		Unsaturated aliphatic hydrocarbons	CCCMONHAUSKTEQ-UHFFFAOYSA-N	C=CCCCCCCCCCCCCCCCC	87.7	95.3	82.6	51.02296:83488 53.03854:429404 54.04647:63496 55.01791:48212 55.05428:5945238 56.05754:420964 56.06204:470297 57.03355:85153 57.06986:3032240 58.04132:180994 58.07326:327264 59.04911:919180 60.02058:52686 65.03854:213468 66.01011:50594 66.04638:1039154 67.05422:7283537 68.0576:419388 68.0621:608371 69.06992:12003480 70.04129:55342 70.07326:763794 70.07764:4298296 71.04916:1865116 71.08124:757228 …	0.0001318578	5.917419E-06	0.0001102954	7.19404E-06	1.432521E-05	2.112927E-05	3.650378E-06	1.704466E-05	9.324715E-06	1.596795E-05	1.644169E-05	1.972987E-05	1.450205E-05	1.740871E-05	1.871775E-05	1.612073E-05	1.571226E-05	2.271484E-05	1.859069E-05	5.499676E-06	4.264497E-06	1.667132E-05	1.795029E-05	1.494991E-05	1.819177E-05	1.511839E-05	3.677523E-05	1.584099E-05	4.556353E-06	1.806247E-05	1.868926E-05	6.571884E-06	7.090983E-06	7.398579E-06	9.539859E-06
358	11.548	1799.81	71.08554	3-ISOPROPYL-6,10-DIMETHYLUNDECANE-2-OL	C16H34O	Sesquiterpenoid		Sesquiterpenoids	BVNWBGCXCHDPNH-UHFFFAOYNA-N	CC(C)CCCC(C)CCC(C(C)C)C(C)O	91.1	97.9	86.5	53.03864:163795 54.04651:85091 55.05435:6075948 56.05761:317234 56.06211:4189489 57.06555:289413 57.06993:38684028 58.0414:1078564 58.07333:1221472 65.03864:292146 66.04647:245571 67.05431:1292864 68.05767:292076 68.06204:329381 69.06986:9787872 70.06529:49701 70.07333:658093 70.07774:6034910 71.08131:195706 71.08559:44026348 72.05705:266478 72.08889:1741654 73.04691:68352 75.02613:208986 78.0463…	0.003026216	0.001139478	0.00179019	0.002134509	0.0009186451	0.001301325	0.0005596174	0.0001256995	0.0001763587	0.0003851721	0.000508359	0.0009933688	0.0003776337	0.0007366079	0.0006147453	0.0002376454	0.0007837944	0.0005324809	0.0009583543	0.0007885495	0.001052513	0.000335279	0.0003297772	0.0001927495	0.0008270147	0.0001792804	0.0006288926	0.0004676704	0.000285081	0.0002328094	0.0001773718	0.0001684358	0.0002422136	0.0002391689	0.0001610468
365	11.698	1817.43	81.06987	CITRONELLYL HEXANOATE	C16H30O2	Fatty alcohol ester		Fatty alcohol esters	KNYRCCKTQMBSFP-UHFFFAOYNA-N	CCCCCC(=O)OCCC(C)CCC=C(C)C	88.7	97.9	82.6	53.03861:1868527 54.04649:1864007 55.01796:180174 55.05433:41446096 56.05759:2004575 56.0621:8670320 57.03349:6378920 57.06541:329039 57.06992:14695968 58.037:238438 58.04139:513961 58.07332:713521 60.02064:157411 61.02842:159928 65.03862:1799359 66.04588:364828 66.04645:11335086 67.05429:145196144 68.05766:8414503 68.06204:18565202 69.0335:270880 69.06558:1098492 69.06984:48792596 70.04136:40580…	0.006331529	0.006331404	0.006423569	0.005838653	0.00590119	0.005588034	0.001787364	0.001804748	0.001256315	0.001508305	0.001404381	0.002190021	0.001872474	0.002099053	0.001590117	0.002053016	0.001707839	0.002738749	0.001288484	0.001808666	0.002298891	0.001580806	0.001780302	0.001785161	0.001737501	0.001518163	0.003706986	0.002167336	0.001773039	0.001728925	0.001869758	0.000579868	0.0006311287	0.0006164989	0.0007759598
374	11.824	1832.24	69.06988	1-METHOXYPENTADECANE	C16H34O	Miscellaneous		Dialkyl ethers	QTAFOTOCTOIEKW-UHFFFAOYSA-N	CCCCCCCCCCCCCCCOC	82.3	93.9	74.6	53.0386:190841 55.01786:77454 55.05423:6311291 56.05759:280034 56.0621:695663 57.03347:74743 57.06992:3725033 58.07321:169188 61.01038:14182 61.02842:40578 63.02298:16116 67.05415:2470025 68.05751:159765 68.06203:165585 69.03351:20148 69.06985:13413409 70.07333:742657 70.07771:6427878 71.08111:399837 71.08557:2771032 72.05703:43525 77.00538:84676 81.06987:1894476 82.04122:69577 82.07318:178807 82…	0.0001257187	0.0001298238	0.000123936	0.0003818703	0.0002325885	0.0002268673	8.932607E-05	8.692867E-05	4.288576E-05	8.156342E-05	7.315211E-05	7.107786E-05	7.979293E-05	8.60848E-05	7.431843E-05	6.181117E-05	0.0001052414	6.853232E-05	8.867234E-05	6.678984E-05	4.23127E-05	8.806075E-05	8.485586E-05	7.56013E-05	0.0001014244	9.19259E-05	5.166725E-05	6.927377E-05	8.814765E-05	8.054999E-05	9.229137E-05	6.580805E-05	5.43824E-05	7.516346E-05	6.257108E-05
376	11.855	1835.87	132.06	CAUCALOL DIACETATE	C19H30O5	Miscellaneous		Dicarboxylic acids and derivatives	LLDZPKVTWNOHBD-UHFFFAOYNA-N	CC(=O)OC([H])(C2)C(C)(C)C([H])(OC(C)=O)C([H])=C(C)CCC([H])(O1)C(C)(C2)1	79.7	93.6	70.4	51.02293:322814 54.04647:221352 56.05756:247621 58.07332:859786 65.03859:613785 66.04642:360457 67.05426:2277234 69.03343:204496 69.06087:145252 69.06561:168406 70.07327:122515 71.08102:382150 76.03076:47873 77.03853:691941 78.04187:88926 78.04633:400053 79.05419:5261736 80.05748:538188 80.06208:1135122 81.06983:4737959 82.07313:1167196 82.07771:324557 83.04907:168231 83.07667:183824 83.08096:515…	1.80092912804852E-11	1.80092912804852E-11	1.80092912804852E-11	1.80092912804852E-11	9.770922E-07	9.246777E-07	1.779708E-08	1.700766E-08	1.140859E-08	1.80092912804852E-11	1.387677E-08	1.412035E-08	7.430279E-08	1.413038E-08	1.80092912804852E-11	3.326365E-08	2.2647E-09	1.89732E-07	8.948282E-09	1.258804E-08	5.790153E-08	2.966218E-09	1.493386E-08	1.020002E-08	1.80092912804852E-11	1.800929E-10	1.48196E-07	7.071104E-08	5.871797E-08	9.805385E-09	2.956719E-08	1.80092912804852E-11	1.80092912804852E-11	1.027692E-09	1.80092912804852E-11
377	11.874	1838.08	95.08547	CIS-NEROLIDYL ACETATE	C17H28O2	Sesquiterpenoid	Yes	Sesquiterpenoids	PRNJXUQTUSFYLV-UHFFFAOYNA-N	CC(C)=CCCC(C)=C([H])CCC(C)(C=C)OC(C)=O	82.8	99.7	71.5	53.03861:60990 55.01797:39847 61.02842:168785 63.02299:130117 65.03861:954465 66.04647:176437 67.05429:6752483 68.05766:1320688 68.06204:189578 69.03348:541198 69.0655:644203 69.06985:3459695 70.07331:786760 73.02849:23452 73.04687:707676 74.01504:95226 75.02609:243109 76.03079:99864 77.03857:1693226 78.04636:274641 79.05423:8039496 80.0577:552814 80.06212:1273408 81.03365:53562 81.06987:12044733…	0.00016613	0.0001827422	6.974431E-05	0.003814238	0.00134634	0.001049676	0.001992475	0.001958852	0.0008915186	0.002134188	0.001852679	0.0004594454	0.002005922	0.002244524	0.001847498	0.0003851613	0.002548949	0.001561651	0.002094007	0.001651417	0.001786062	0.002173561	0.002127259	0.001855492	0.00263265	0.002324414	0.001082907	0.001773132	0.002104522	0.001979819	0.001983298	0.001746735	0.0002449456	0.00172091	0.001560004
378	11.898	1840.94	109.1012	(Z)-2-TRIDECEN-1-OL	C13H26O	Fatty alcohol		Long-chain fatty alcohols	VPYJHNADOJDSGU-UHFFFAOYSA-N	CCCCCCCCCCC([H])=C([H])CO	84.8	94.4	78.4	52.03077:26056 53.03862:357060 54.04651:33475 55.05434:4866746 56.0495:477963 56.05761:230606 56.06212:824840 57.06993:9001883 58.06526:101906 58.07333:384276 59.04918:243039 65.03861:352736 66.04648:144914 67.0543:13653498 68.05768:689226 68.06205:1866389 69.06539:40159 69.06986:8409997 70.0733:420356 70.07772:2074834 71.04925:297880 71.08124:107558 71.08558:8365819 72.04439:453260 72.08889:4869…	8.109675E-05	8.304338E-05	3.234812E-05	0.0002367263	0.0001753415	0.0001718806	0.0002329666	0.0002540475	0.0001302631	0.0002275197	0.0002336988	0.000344268	0.0002253288	0.0002245476	0.0001743414	0.000681541	0.0002106073	0.000665618	0.0002015595	0.0007187955	0.0007596393	0.000210237	0.0002335779	0.0001965747	0.0002720385	0.0002260452	0.000734486	0.0007678873	0.0002695507	0.0003083248	0.0002862545	0.0002476014	0.000542303	0.0002054106	0.000291419
383	11.973	1849.75	109.0648	DEOXYSERICEALACTONE	C16H20O4	Terpene lactone		Terpene lactones	ODNZGWQSPYLHGS-UHFFFAOYNA-N	COC(=O)C(=C)C(C1)C(C)(C=C)CC(O2)C(=C(C)C(=O)2)1	88.6	99.8	81.2	51.02296:51580 53.03857:224329 55.01784:172204 55.05432:886978 57.0336:189205 59.04916:277928 60.02064:8893 61.02841:34213 63.02298:30467 65.0386:425047 67.05428:2165943 68.02573:52469 68.05764:173723 68.06206:36112 68.99703:28292 69.03349:325310 70.04136:83907 71.04922:519430 72.05701:60962 73.02845:51673 73.04688:586446 74.0152:42803 74.03622:22878 77.03855:1660210 78.04195:138277 78.04636:3783…	7.795265E-06	7.013046E-06	8.110707E-06	1.247841E-05	8.768588E-06	8.695994E-06	0.0003257757	0.0003406963	3.77404E-05	0.000402649	0.000363826	0.0004024674	5.675285E-05	0.0003593474	0.0003093015	0.0003824274	5.786361E-05	0.0002098819	0.000306262	7.665575E-05	0.0003175765	0.0003713758	0.0003287473	0.0003294092	0.000472148	0.000424104	0.0001816208	0.0002816145	0.0002715741	0.0004144447	0.0003283819	0.0002182728	0.0003320453	0.0002080942	0.0003095409
394	12.24	1881.13	81.06986	5-CYCLOHEXADECENONE	C16H28O	Miscellaneous		Cyclic ketones	ABRIMXGLNHCLIP-UHFFFAOYSA-N	O=C(C1)CCCC=CCCCCCCCCC1	87.3	99.9	79	51.02294:94873 53.03859:1034396 54.04648:103758 55.05421:11105156 56.05759:496551 56.06208:1794370 57.0699:15051859 58.0733:578939 59.04915:52108 65.0386:916152 66.04197:51652 66.04645:518035 67.05428:33002188 68.05766:1779560 68.06203:3468202 69.06982:18661844 70.04134:63826 70.07328:1061849 70.07769:3981344 71.04906:204665 71.08104:211027 71.08555:15863773 72.08887:878114 77.03854:3518362 78.04…	0.0002433399	0.0002266698	0.0002129337	0.001179998	0.000557718	0.0004837544	0.0005423979	0.0005045363	0.0002419159	0.0005336002	0.0004829093	0.0005240107	0.0005080297	0.0005643295	0.0004813359	0.0004262168	0.0006477275	0.0004272767	0.0005281792	0.0004407893	0.0004598715	0.000552784	0.0005540427	0.0004752683	0.0006768038	0.0005792111	0.0003230409	0.0004758738	0.0005530956	0.0005062951	0.0005328228	0.0004223784	0.0003338395	0.0004304654	0.000398136
405	12.399	1899.88	85.06483	5-METHYL-1-NONYL-6,8-DIOXABICYCLO(3.2.1)OCTAN-3-ONE	C16H28O3	Miscellaneous		Oxepanes	PIMWQQQJSCEAQD-UHFFFAOYNA-N	CCCCCCCCCC(C2)(C1)OC(C)(CC(=O)2)O1	76.3	80.7	73.4	53.03855:9941739 54.04644:9556408 55.0543:190682032 56.05757:11869257 56.06206:55603528 57.03356:3782018 57.06549:2298245 57.06988:221867888 58.04135:483935264 58.07326:9175518 59.04475:10384201 59.04913:468779392 60.05257:9379505 65.03858:11647674 66.04642:44115260 67.05424:479245408 68.05762:30384408 68.062:66193504 69.0334:7094937 69.0698:357537632 70.04132:4477687 70.07327:18111946 70.07767:1…	6.488797E-06	1.117569E-05	6.456317E-06	7.120509E-06	1.04661E-05	8.058504E-06	0.01003222	0.01060963	0.00597785	0.01031164	0.01006772	0.0110231	0.009366298	0.01036467	0.009440185	0.009945684	0.00898561	0.01313576	0.009716831	0.00951461	0.01136299	0.009840976	0.01013566	0.009803734	0.01039792	0.009751594	0.0210167	0.009781972	0.01139079	0.01043624	0.01120517	0.004256886	0.003818952	0.004097177	0.005364287
413	12.57	1919.75	105.0698	2-(3-(3-HYDROXYBUTYL)-2,2-DIMETHYLCYCLOPROPYL)CYCLOPENT-2-ENE-1-ONE	C14H22O2	Sesquiterpenoid		Sesquiterpenoids	IOUIEWFXKAZFEN-UHFFFAOYNA-N	CC(O)CCC(C(C)(C)1)C(C(=C2)C(=O)CC2)1	82.8	90.1	77.9	51.02295:126723 53.03856:480376 54.04638:272488 56.02122:172724 58.07332:30441 63.02284:166681 65.03858:1110230 67.05427:113348 70.07769:804313 71.04921:1526047 72.05257:95446 73.02849:123247 75.03954:154929 75.04406:187492 77.03854:4511166 78.04192:330938 78.04634:1011283 79.05421:10657435 80.0575:650141 80.0621:1682029 81.06984:14339170 82.04137:68684 82.07314:871082 85.02844:92273 86.10462:343…	0.0003087684	0.0002258959	0.000317891	0.0002856203	0.0002268535	0.0003351639	0.0001665246	0.0001836121	9.166321E-05	0.0001879426	0.0001787075	0.0002488716	0.0001719668	0.0001639623	0.0001479258	0.000206499	0.0001761403	0.000166191	0.0001556779	0.0001968117	0.0002046874	0.0001694639	0.0001684086	0.0001479872	0.0002194589	0.0002198537	0.0002687482	0.0001536348	0.0001489018	0.0002135465	0.0001837238	6.245886E-05	0.0001134556	7.270907E-05	0.0001016457
438	12.916	1959.95	81.07	3,7,11-TRIMETHYL-(2,6Z,10Z)-DODECATRIENE-1-CARBOXYLIC ACID ETHYL ESTER	C17H28O2	Sesquiterpenoid		Sesquiterpenoids	RAVLTUCAFRTDRY-UHFFFAOYSA-N	CCOC(=O)C=C(C)CCC=C(C)CCC=C(C)C	77.9	82.7	74.7	51.02298:108019 53.03861:260745 54.04641:83570 55.05424:2144118 56.05761:109865 56.06212:624867 57.03352:261510 58.04128:212870 58.07322:216125 59.03118:39029 59.03654:780891 59.0492:134740 60.02055:103176 63.02288:92938 65.0385:699306 66.04636:149750 67.05418:3980352 68.05758:206481 68.06206:236150 69.03355:361007 69.06988:4340248 70.0414:62781 70.06516:43944 70.07319:218174 70.07775:1407228 71.…	0.0001279769	0.0001160191	0.0001155942	0.0001875368	0.0001550888	0.0001579714	7.675595E-05	9.121314E-05	4.459132E-05	4.952174E-05	5.490673E-05	2.909659E-05	2.240792E-05	5.954489E-05	4.908048E-05	0.0001072176	4.330186E-05	0.0001768423	5.412241E-05	0.0001025532	0.000145496	4.696639E-05	7.437382E-05	5.288365E-05	5.623779E-05	5.025132E-05	0.000438901	0.0001053373	0.000118944	6.797387E-05	0.0001135558	1.805916E-05	2.241721E-05	1.841844E-05	2.12E-05
470	13.434	2020.5	81.06987	(Z)-10-PENTADECENE-1-OL	C15H30O	Fatty alcohol		Long-chain fatty alcohols	YWAXGXIQALUWKR-UHFFFAOYSA-N	CCCCC([H])=C([H])CCCCCCCCCO	95.1	99.8	92	53.03864:3604935 54.04644:3667705 55.05427:102399880 56.05762:5112688 56.06214:15717313 57.03353:12562163 57.06556:572911 57.06996:40163124 58.04142:918581 58.07336:414676 65.03865:1585207 66.0465:29010592 67.05434:351336480 68.05772:20364100 68.06209:44588176 69.06548:2458384 69.06989:125299472 70.0414:1292495 70.07335:6491173 70.07776:28043202 71.04913:19044650 71.08116:1696131 71.08562:2166606…	0.01802719	0.0186001	0.01864028	0.01735064	0.01899966	0.01786185	0.004688577	0.005126341	0.003451319	0.004295124	0.003874455	0.005178908	0.005015669	0.005408233	0.004091055	0.005411699	0.004222508	0.007659626	0.003363063	0.004699843	0.005884136	0.004109905	0.004708775	0.005035549	0.004949478	0.004042357	0.01031579	0.005540322	0.004870502	0.00473041	0.005231216	0.001465164	0.001590612	0.001553677	0.001942244
505	13.946	2080.7	109.1013	LAMBDA-7,14-DIEN-13(R)-OL	C20H34O	Diterpenoid		Diterpenoids	YHUUQRPBUXILLV-UHFFFAOYNA-N	C=CC(C)(O)CCC([H])(C(C)=2)C(C)(C1)C([H])(CC([H])2)C(C)(C)CC1	82.4	99.9	70.7	51.02294:88683 53.03857:226311 55.01793:77159 55.05431:833280 56.05757:60422 56.06206:58763 57.03359:74525 59.04914:376412 63.02296:32954 64.03072:61061 65.03857:641406 66.04648:110043 67.05426:4857460 68.05767:313172 68.99701:91207 69.03349:389267 69.06996:675371 70.0733:76096 71.04919:972093 73.02845:68957 73.04684:525199 73.06479:37679 75.02606:244416 76.03036:29025 77.00536:74326 77.03852:218…	6.049123E-05	4.274355E-05	5.180082E-05	3.214226E-05	5.875057E-05	9.514218E-05	0.0001258381	0.0001686181	9.384793E-05	0.0001738136	0.0001609152	0.0001463677	0.000140103	0.0001680934	0.000148681	0.0001374503	0.0001447565	0.0001184937	0.0001477123	0.0001120855	0.0001298932	0.000152849	0.0001291568	0.0001687034	0.0001700281	0.0001526833	0.0001391494	0.0001433133	0.000138334	0.000140018	0.0001345213	6.924104E-05	9.908009E-05	8.070919E-05	7.91514E-05
511	14.008	2088.01	107.09	(6E,10E)-1-AETOXY-14-(1-METHYL-1,2-EPOXYETHYL)-2,3-EPOXY-3,7,11-TRIMETHYLCYCLOTETRADECADIENE	C22H34O4	Miscellaneous		Carboxylic acid esters	QXVBAUUPYLTTBN-UHFFFAOYNA-N	[H]C(C2)=C(C)CCC(C(C)(C3)O3)C(OC(C)=O)C(O1)C(C)(CCC([H])=C(C)C2)1	82.5	96.7	73	53.03865:118018 55.01793:145565 55.05429:511768 59.04911:180776 67.05424:4259820 68.05763:264516 69.06994:112237 70.04131:69855 70.06522:20416 71.04919:1056433 71.08101:26217 77.00534:112595 77.03851:1905502 78.04648:81488 79.05417:7514057 80.04955:427155 80.05764:481440 80.06206:1047573 81.03358:136035 81.07:7127413 82.04139:29688 82.06507:295501 82.0733:493421 83.04923:226519 83.07299:116072 83…	1.39508449237269E-10	1.39508449237269E-10	1.39508449237269E-10	1.39508449237269E-10	1.39508449237269E-10	1.39508449237269E-10	1.39508449237269E-10	1.39508449237269E-10	1.39508449237269E-10	1.39508449237269E-10	1.39508449237269E-10	1.39508449237269E-10	1.39508449237269E-10	1.39508449237269E-10	1.39508449237269E-10	1.39508449237269E-10	1.39508449237269E-10	1.39508449237269E-10	1.39508449237269E-10	1.39508449237269E-10	1.39508449237269E-10	1.39508449237269E-10	1.39508449237269E-10	1.316963E-08	1.39508449237269E-10	1.39508449237269E-10	1.39508449237269E-10	1.39508449237269E-10	8.556394E-09	1.39508449237269E-10	1.39508449237269E-10	1.39508449237269E-10	1.39508449237269E-10	1.39508449237269E-10	1.39508449237269E-10
527	14.215	2112.65	81.06985	(Z)-9-HEXADECEN-1-OL	C16H32O	Fatty alcohol		Long-chain fatty alcohols	LBIYNOAMNIKVKF-UHFFFAOYSA-N	CCCCCCC([H])=C([H])CCCCCCCCO	83.7	98.9	73.7	51.02294:252871 53.03858:2678582 55.05431:33080214 56.05756:1450840 56.06207:10218760 57.03346:1088892 57.0655:510923 57.06989:27187176 58.04136:1008862 58.0733:1220012 65.0386:1853715 66.04642:358882 67.05426:71307248 68.05765:3692360 68.062:10849549 69.03347:424513 69.06555:956135 69.06981:57679764 70.04133:509244 70.07328:2824604 70.07768:30280206 71.08107:1858371 71.08553:21183858 72.05256:58…	0.0001187839	0.0001201452	0.000100985	0.0001045574	3.415193E-05	2.500171E-05	0.0005110079	0.0005149734	0.0003227132	0.0007551331	0.0007465046	0.00122021	0.000556274	0.0007522693	0.0005290253	0.0007642505	0.0005730471	0.0005210561	0.0005154789	0.0004047892	0.001398601	0.0005931491	0.0005242695	0.0005668377	0.0007098187	0.0006737751	0.0009030906	0.000544995	0.0004868102	0.0007521523	0.0005057228	0.00110674	0.0006520457	0.0006049103	0.0008735289
577	14.952	2201.49	93.0699	linolenic acid	C18H30O2	Fatty acids and derivatives		Lineolic acids and derivatives	DTOSIQBPPRVQHS-PDBXOOCHSA-N	CC\C=C/C\C=C/C\C=C/CCCCCCCC(O)=O	81.3	90.7	75	51.02295:74865 53.03859:252810 56.05758:60214 65.0386:349159 67.05428:135015 68.99718:100902 69.03348:107804 73.02843:107794 74.01519:25975 74.03621:64816 77.03854:981127 78.04195:134435 78.04635:275630 79.05421:774464 80.04942:51726 80.0621:127784 81.03342:455717 81.06986:1390213 82.07313:157533 83.01273:167642 85.08422:59165 87.0441:58676 91.05424:3538870 92.05764:284737 92.06209:258894 93.0335…	2.535273E-05	0.0001456997	0.000174296	7.325049E-05	4.772329E-05	6.29298E-05	4.466191E-05	3.741572E-05	2.621354E-05	5.267669E-05	4.944919E-05	5.151381E-05	4.554968E-05	4.851813E-05	4.644239E-05	4.354813E-05	5.554019E-05	3.272282E-05	4.534436E-05	3.720861E-05	5.237059E-05	4.917057E-05	4.694019E-05	5.021003E-05	6.453618E-05	5.1993E-05	0.0001451977	3.453264E-05	3.987427E-05	4.896262E-05	4.025669E-05	5.879585E-05	3.607099E-05	8.052183E-05	5.997951E-05
593	15.152	2225.85	82.07771	(10E,14E)-6,7-EPOXY-6,10,14-TRIMETHYL-3-METHYLENE-3A,6,7,8,9,12,13,15A-OCTAHYDROCYCLOTETRADECA(B)FURAN-2(3H),5(4H)-DIONE	C20H26O4	Miscellaneous		Macrolides and analogues	JIXLTZWMNACINB-UHFFFAOYNA-N	[H]C(C2)=C(C)CCC(O1)C(C)(C(=O)CC(C(=C)3)C(OC(=O)3)C([H])=C(C)C2)1	80.3	95.4	70.3	55.0543:1976858 56.05756:118934 56.06207:419897 57.03357:261563 57.05739:140905 57.06988:1198177 59.03124:62249 59.04926:62539 61.01047:91466 65.03857:113476 66.0464:579074 67.05424:7950535 68.05761:167425 68.06214:929602 69.03345:106798 69.06994:3468268 70.06522:160928 70.07782:833434 71.08552:733261 72.04449:230420 72.089:66657 73.02842:112220 73.06476:84308 74.04643:57614 75.02293:73954 76.030…	0.0001585524	7.247791E-05	7.350268E-05	0.0001367396	5.652201E-05	6.45185E-05	5.277604E-05	4.142684E-05	2.699927E-05	4.092327E-05	3.930377E-05	7.266073E-05	4.482158E-05	6.361786E-05	4.625327E-05	6.154048E-05	5.279316E-05	9.348007E-05	5.284978E-05	5.827227E-05	0.000112052	3.565572E-05	3.881538E-05	3.856726E-05	6.584874E-05	3.894988E-05	0.0002230229	6.226049E-05	4.196321E-05	3.819045E-05	4.946977E-05	2.370168E-05	2.073525E-05	1.947576E-05	1.927026E-05
605	15.301	2244.04	121.1012	(10E,14E)-5-ACETOXY-6,7-EPOXY-6,10,14-TRIMETHYL-3-METHYLENE-3A,6,7,8,9,12,13,15A-OCTAHYDROCYCLOTETRADECA(B)FURAN-2(3H),5(4H)-DIONE	C22H30O5	Miscellaneous		Macrolides and analogues	VAIRPKPEPRJXML-UHFFFAOYNA-N	CC(=O)OC(C2)C(C)(O1)C(CCC(C)=C([H])CCC(C)=C([H])C(O3)C(C(=C)C(=O)3)2)1	83.7	99.9	72.8	53.03861:250342 55.01785:87521 55.05424:1419908 56.0576:71932 57.06993:204117 58.07333:66230 59.03116:84109 59.03664:37528 59.04918:120506 60.02065:35474 61.02842:30728 63.02299:72961 65.03862:293235 67.05431:1869230 68.05772:281088 68.06205:383837 69.03351:278790 69.06986:1874592 70.04137:229408 70.07774:821967 71.0491:659461 71.08559:1224731 72.04438:456776 73.02847:133367 74.01504:56321 74.036…	5.839126E-06	9.737905E-06	2.024175E-05	3.048503E-05	2.43919E-05	2.016373E-05	3.779913E-05	4.440232E-05	2.120415E-05	2.447932E-05	4.09268E-05	4.669675E-05	3.994053E-05	4.521845E-05	3.471103E-05	1.370189E-05	2.407321E-05	1.6808E-05	3.535685E-05	4.621586E-05	1.074865E-05	3.893242E-05	3.677655E-05	4.148175E-05	4.483655E-05	4.554715E-05	5.768172E-05	2.07823E-05	4.189642E-05	4.300335E-05	4.571711E-05	7.045437E-05	3.642309E-05	7.491268E-05	7.458022E-05
623	15.56	2275.62	125.0598	7ALPHA-HYDROXYSARCOPHYTOLIDE	C20H30O3	Terpene lactone		Terpene lactones	UPVZGDDJVFXWOG-UHFFFAOYNA-N	CC(C)C(C2)=C([H])C([H])=C(C)CCC([H])(O)C(C)(C1)OC(=O)C(C2)=C([H])C1	83.4	99.4	72.7	51.02294:12649 53.03859:105187 55.01784:55671 55.05431:373503 56.04957:116581 56.06208:21911 57.03347:34378 57.0699:695805 63.02295:20987 65.03858:269542 67.05426:565165 68.06201:25687 69.03348:114840 69.06982:576608 70.07328:3515 70.07768:158484 71.0492:137501 71.08554:952320 72.08886:49641 73.04685:467765 73.06479:115696 75.02295:4329 76.02561:80012 77.00536:19655 77.03853:1004045 78.04189:8115…	4.153183E-06	3.384073E-06	5.135973E-06	6.993058E-06	5.127568E-06	6.449441E-06	3.781535E-05	3.982352E-05	2.314593E-05	5.160938E-05	4.197504E-05	2.984734E-05	3.21982E-05	4.355042E-05	3.934756E-05	4.324504E-05	4.481014E-05	3.093526E-05	3.489472E-05	1.548385E-05	3.307932E-05	4.251677E-05	4.175393E-05	3.862542E-05	4.786319E-05	4.084076E-05	3.353231E-05	3.584788E-05	4.093336E-05	3.390201E-05	3.443797E-05	3.199846E-05	3.430819E-05	3.654453E-05	3.329457E-05
627	15.613	2282.06	227.1068	ABIETIC ACID	C20H30O2	Diterpenoid		Diterpenoids	RSWGJHLUYNHPMX-UHFFFAOYNA-N	CC(C)C(C3)=CC(=C2)C([H])(C3)C(C)(C1)C([H])(C2)C(C)(C(O)=O)CC1	81.1	94.2	72.4	51.02303:63750 53.03863:41385 55.05429:403742 56.06206:70273 57.03357:17205 57.06988:701073 58.07332:27373 59.03124:12791 60.0206:14954 61.01046:27154 63.02288:30094 64.03084:53805 65.03855:283188 66.04639:262274 67.05424:452367 68.05762:62472 68.06215:119055 68.99715:33191 69.03347:33392 70.04131:40826 70.0732:6382 70.07765:56101 71.04919:26063 71.08552:457716 72.08877:95069 73.04683:117768 74.0…	4.9451477934781E-08	4.945148E-07	4.9451477934781E-08	1.20751E-05	6.112402E-06	6.006803E-06	9.836E-06	1.30055E-05	7.835175E-06	1.499474E-05	1.715367E-05	2.442572E-05	1.373959E-05	1.794004E-05	9.097651E-06	1.673651E-05	1.052923E-05	1.482467E-05	1.019242E-05	5.880199E-06	2.201199E-05	1.079603E-05	1.378833E-05	1.605598E-05	1.199292E-05	1.560221E-05	3.497443E-05	1.438666E-05	1.257407E-05	2.554354E-06	1.262525E-05	1.617816E-05	9.500805E-06	1.322754E-05	1.434281E-05
679	16.339	2372.37	283.1691	tetracosane	C24H50	Alkane		Alkanes	POOSGDOYLQNASK-UHFFFAOYSA-N	CCCCCCCCCCCCCCCCCCCCCCCC	82.7	100	71.2	51.02296:112744 55.05423:4275957 56.0576:56706 56.0621:1415528 57.0335:66650 57.06993:16380506 58.0733:744881 60.03998:24363 60.04449:156311 61.01037:328315 68.02573:55763 69.06986:6093176 70.04135:29242 70.07331:372213 70.07772:1224488 71.08558:21092386 72.08887:970514 73.02846:94444 73.04672:233236 73.06481:65287 80.04943:341655 82.06522:39183 82.07776:484080 83.08546:3031344 84.08888:220935 84…	1.0198020390817E-06	1.0198020390817E-06	1.0198020390817E-06	5.160787E-05	2.689547E-05	2.081744E-05	2.33034E-05	3.778851E-05	2.937476E-05	4.958657E-05	6.102708E-05	8.489081E-05	4.674813E-05	7.131272E-05	2.165351E-05	4.703596E-05	2.009522E-05	7.055492E-05	2.872668E-05	1.663644E-05	7.952159E-05	6.167505E-05	2.449343E-05	6.290217E-05	4.15811E-05	4.268749E-05	0.0001720237	5.274431E-05	2.864271E-05	5.577214E-05	6.376696E-05	3.865347E-05	2.19424E-05	2.348288E-05	3.516033E-05
711	16.834	2435.12	79.05422	METHYL (5Z,8Z,11Z,14Z,17Z)-EICOSAPENTAENOATE	C21H32O2	Fatty acid ester		Fatty acid methyl esters	QWDCYFDDFPWISL-UHFFFAOYSA-N	CCC=CCC=CCC=CCC=CCC=CCCCC(=O)OC	78.8	89.8	71.5	53.03862:199143 55.01789:78871 55.05428:868931 56.05765:95673 57.03355:113885 57.06986:354893 59.04923:203740 64.03068:60757 65.03856:799053 66.04639:553221 67.05422:6562960 68.05763:412689 68.06213:258751 69.03341:152689 69.06992:4148314 70.07323:249843 70.0778:160668 71.04916:234416 71.08549:145374 72.04433:106633 72.08897:59827 73.0284:111917 73.04681:769669 73.0649:74632 76.0305:23721 76.0306…	6.020827E-05	4.274497E-05	4.635389E-05	4.120108E-05	4.127497E-05	1.498416E-05	0.0001012233	0.0001089529	6.693294E-05	0.0001356323	0.0001209528	0.000110614	0.0001171391	0.000129604	0.0001123953	0.000119013	0.0001195032	8.482243E-05	0.0001085678	1.017378E-05	9.464025E-05	0.0001176487	0.0001158353	0.0001159442	0.0001297271	0.0001206745	9.629852E-05	0.0001028378	2.211698E-05	0.0001263093	0.0001176238	0.0001463134	0.0001181637	0.0001920441	0.0001406406
724	17.057	2463.67	71.08554	hexacosane	C26H54	Alkane	Yes	Alkanes	HMSWAIKSFDFLKN-UHFFFAOYSA-N	CCCCCCCCCCCCCCCCCCCCCCCCCC	96.4	99.6	94.3	53.03866:121517 54.04643:124620 55.05426:5528062 56.05764:277376 56.06214:2053013 57.06996:34197132 58.07326:1569167 66.04638:229233 67.05421:2324270 68.05762:50639 68.0621:492033 69.06991:9778663 70.07322:467806 70.07777:3463970 71.08548:41701556 72.08894:2307894 75.02289:68624 77.00529:44769 81.06995:1524338 82.07325:140502 82.07765:2447287 83.08108:163557 83.08554:7735208 84.08894:480330 84.09…	0.001067019	0.001455505	0.001063026	0.0002420287	0.00127267	0.0009204669	5.530663E-05	6.936461E-05	3.541193E-05	4.682755E-05	5.071192E-05	0.0001008454	7.386224E-05	5.922694E-05	5.398166E-05	6.91944E-05	4.086618E-05	0.000107376	4.74269E-05	0.0001524057	0.000101194	5.011192E-05	6.143163E-05	4.172859E-05	5.388085E-05	5.200357E-05	0.0001960961	7.648612E-05	7.922045E-05	9.653474E-05	9.445673E-05	0.0001205545	4.001673E-05	9.462984E-05	0.0001528691
733	17.172	2478.41	79.05421	5ALPHA-CHOLEST-3-ENE	C27H46	Steroids and derivatives		Cholestane steroids	SFBMPHLOQAKIBY-UHFFFAOYNA-N	C(C1)C=CC([H])(C4)C(C(C3([H])C4)([H])CCC(C3([H])2)(C)C([H])(CC2)C(CCCC(C)C)([H])C)(C)1	79.7	91.1	72.2	51.02295:134928 53.03862:311376 54.04649:47144 55.01784:499154 55.05422:684002 56.0621:67279 57.0335:845114 58.07331:75178 61.0284:133568 64.03073:103218 65.0386:821640 66.04645:668209 67.05429:6255402 68.05766:466449 68.06203:39432 69.03353:233815 69.06984:677218 71.04923:154836 73.02845:543023 74.03621:82885 75.02612:102371 77.03857:3455066 78.04192:219428 78.04636:3368816 79.05423:26677252 80.…	3.241064E-05	3.338422E-05	2.217274E-05	0.0002002219	9.469106E-05	7.407354E-05	0.0001948943	0.0002094977	0.0001289947	0.0002864834	0.0003844076	0.001652206	0.0002236033	0.000377859	0.0002073619	0.0002944804	0.0002624156	0.0002497493	0.0003384044	0.0001740374	0.000848081	0.0003423422	0.0003429584	0.0002682477	0.0002509721	0.0003009591	0.0006440559	0.0002488522	0.0002000075	0.0004277384	0.0002225578	0.0004866547	8.556442E-05	0.0001654556	0.0001473465
745	17.336	2499.54	71.08555	TRICOSANE	C23H48	Alkane		Alkanes	FIGVVZUWCLSUEI-UHFFFAOYSA-N	CCCCCCCCCCCCCCCCCCCCCCC	91.3	95.3	88.6	51.02298:115256 53.0386:317622 54.04641:378943 55.01785:646485 55.05423:19110578 56.05758:562825 56.0621:7016252 57.0335:777099 57.06542:297630 57.06992:97357520 58.07333:4524964 61.0104:178705 61.02843:272525 66.04645:1317058 67.05429:11536768 68.05756:567039 68.06204:1625003 69.03352:199004 69.06985:30398646 70.07331:1661813 70.07771:14329120 71.04924:298333 71.08557:114502384 72.08888:6754781 …	0.0003971081	0.0008707338	0.0003948297	0.0005243372	0.0004001015	0.000368464	0.0002252593	0.0002694253	0.00014661	0.0002369167	0.0002576433	0.0003860275	0.0003230251	0.0002900042	0.0002444711	0.0002504626	0.0001899875	0.0003457763	0.0002247213	0.0005853268	0.0003212813	0.000229437	0.0002294077	0.0002376589	0.000243766	0.0002430908	0.0005333303	0.0002756717	0.0002968435	0.0003545113	0.000320335	0.0003899662	0.0002076966	0.0003409007	0.0004873008
856	19.508	2796.89	79.05425	CAMPESTEROL	C28H48O	Ergosterols and derivatives		Ergosterols and derivatives	SGNBVLSWZMBQTH-UHFFFAOYNA-N	C(C1)C([H])(O)CC(=C([H])4)C1(C([H])(C3([H])C4)CCC(C)(C23[H])C(CC2)([H])C(CCC([H])(C)C(C)C)([H])C)C	81.8	96.6	71.8	51.02291:94479 53.03862:208492 55.0179:99917 55.05428:2997838 56.05765:144948 56.06204:575920 57.03355:2087618 58.07325:112054 61.02846:327950 63.02292:24954 65.03855:644986 66.04638:278635 67.05421:5506744 68.0576:290258 68.06211:282120 69.03343:31959 69.06992:4736836 70.07322:175341 70.07778:1024799 71.04916:151613 71.08549:95800 73.04681:280723 74.01512:37029 74.03632:257563 75.02603:158431 77…	0.00012103	4.698487E-05	5.799704E-05	0.0001137419	6.415469E-05	7.935298E-05	6.085518E-05	4.795169E-05	2.793925E-05	3.885479E-05	2.758064E-05	2.321581E-05	3.727081E-05	3.08212E-05	3.446368E-05	7.999835E-05	6.778428E-05	5.819257E-05	3.685779E-05	4.687985E-05	2.558946E-05	4.62529E-05	4.692014E-05	4.163062E-05	2.727907E-05	4.360537E-05	2.744492E-05	5.413764E-05	5.677601E-05	3.000799E-05	7.317234E-05	3.836302E-05	2.135738E-05	0.0001343652	5.090636E-05
861	19.687	2822.76	81.06989	squalene	C30H50	Triterpenoid	Yes	Triterpenoids	YYGNTYWPHWGJRM-AAJYLUCBSA-N	CC(C)=CCC\C(C)=C\CC\C(C)=C\CC\C=C(/C)CC\C=C(/C)CCC=C(C)C	89.5	100	82.5	51.02296:1176162 53.03858:4666996 55.05431:17631268 57.0699:18324636 58.07332:718559 65.03855:5404209 66.04645:1495667 67.05427:116645456 68.05763:6029728 68.06201:12517487 69.06982:246186112 70.0733:15853040 71.08553:4646523 77.03854:29601488 78.04192:2007613 78.04631:4197416 79.05421:130945936 80.05766:9625795 80.0621:27806462 81.06614:874213 81.06867:1389533 81.06985:677620224 82.07334:3523883…	0.000116219	6.022354E-05	6.011024E-05	0.0001029642	7.153778E-05	8.809885E-05	0.002963176	0.003466116	0.001795938	0.003634697	0.003065271	0.003221879	0.003162342	0.003477335	0.00359023	0.003074149	0.003451622	0.002612821	0.003187464	0.003650227	0.002309519	0.003268014	0.003508218	0.003071541	0.003473122	0.003648974	0.003317891	0.002949257	0.003389969	0.003305574	0.003311273	0.002946002	0.002244947	0.003128642	0.003343136
868	19.921	2856.72	79.05421	STIGMAST-5-ENE-3BETA-OL	C29H50O	Triterpenoid		Stigmastanes and derivatives	KZJWDPNRJALLNS-UHFFFAOYNA-N	C(C1=4)C(O)CCC(C)1C(C(CC4)3[H])(CCC(C)(C32[H])C(CC2)C(C)CCC(C(C)C)CC)[H]	86.7	99.9	77.8	53.03856:127058 54.04649:95417 55.01784:107919 55.05432:2106559 56.05759:98854 59.03113:185569 61.02841:103789 63.02298:91154 65.0386:366498 66.04645:484966 67.05428:5045438 68.05767:256369 68.06203:421824 68.99718:44500 69.03351:151997 69.06984:1917763 70.07335:147095 70.07774:469109 71.04923:218699 72.04438:20794 72.08888:28450 73.02848:246809 74.05025:273214 75.02611:171883 77.02296:73531 77.0…	5.748394E-05	5.231882E-05	4.540454E-05	4.83554E-05	5.372015E-05	7.488674E-05	2.599706E-05	2.738935E-05	1.536862E-05	2.876551E-05	2.659958E-05	2.49965E-05	2.790334E-05	2.851493E-05	2.632907E-05	3.322027E-05	3.621837E-05	3.41837E-05	2.398011E-05	3.254175E-05	2.211273E-05	2.839905E-05	3.095431E-05	2.563517E-05	3.170194E-05	3.047638E-05	4.535391E-05	2.642014E-05	3.175488E-05	3.18225E-05	3.279666E-05	4.380249E-05	2.72837E-05	5.293487E-05	5.527174E-05
884	20.224	2900.56	71.08555	(Z)-9-HEPTACOSENE	C27H54	Unsaturated aliphatic hydrocarbon		Unsaturated aliphatic hydrocarbons	WWHBGRQNRIORRZ-UHFFFAOYSA-N	CCCCCCCCCCCCCCCCCC([H])=C([H])CCCCCCCC	84.8	88	82.6	53.03859:8935771 54.04637:4982990 55.05432:357692576 56.05757:17394394 56.06208:139581968 57.0699:1849988352 57.07059:9128613 58.0733:84922992 65.03859:3138946 66.04644:29943608 67.05428:218590496 68.05766:12074572 68.06201:30302128 69.06982:637529408 70.07331:35402776 70.0777:253948064 71.08556:2221130496 72.08886:121679752 73.09228:2584382 77.03853:3968975 79.05422:17106788 80.06209:10442942 81…	0.0003783603	0.0005323546	0.0003585944	0.0006022058	0.0004279515	0.0004222792	0.02119062	0.02318195	0.01236035	0.02690365	0.02378437	0.02305018	0.02405784	0.02696081	0.02569123	0.02295201	0.02171451	0.0204835	0.02176108	0.02377416	0.01954591	0.02274281	0.02285997	0.02234368	0.02535493	0.02330933	0.02277012	0.02238665	0.02386227	0.02201389	0.02187887	0.02103252	0.02041451	0.02225821	0.02811056
932	21.302	3061.53	71.08554	NONACOSANE	C29H60	Alkane	Yes	Alkanes	IGGUPRCHHJZPBS-UHFFFAOYSA-N	CCCCCCCCCCCCCCCCCCCCCCCCCCCCC	91.8	99.2	86.9	53.0387:635306 54.04647:481961 55.0543:28727402 56.05767:1284744 56.06207:8920326 57.0655:319175 57.06989:144619648 58.0733:6021366 66.04643:1672641 67.05425:14825675 68.05763:684252 68.06215:2350611 69.06995:48582532 70.07329:2859212 70.07768:16078710 71.08553:173127536 72.08884:8900784 73.04684:836808 75.02607:422426 77.03853:187109 79.05418:861416 80.06208:904577 81.07002:15565207 82.07328:928…	5.32002E-05	6.219006E-05	5.517613E-05	9.032476E-05	0.0001246461	0.000108212	0.001774325	0.001993046	0.001061679	0.00216562	0.001855629	0.001988293	0.002066754	0.002150397	0.002003748	0.002034524	0.001736207	0.002106321	0.001717646	0.002628125	0.001650058	0.001893728	0.001953351	0.001819369	0.002104132	0.001878959	0.002752209	0.001983562	0.002074439	0.002140827	0.002067886	0.002116732	0.001857102	0.002284365	0.002920496
964	22.044	3165.39	71.08554	TRIACONTANE	C30H62	Alkane	Yes	Alkanes	JXTPJDDICSTXJX-UHFFFAOYSA-N	C(CCCCCCCCCCCCCCCCCCCCCCCCC)CCCC	87.4	92.7	83.8	53.03862:302011 55.05423:13498241 56.0576:358137 56.0621:6280754 57.06992:89156304 58.07333:120119 62.9897:181816 67.05429:2808732 68.05768:421475 68.06203:1603723 69.06985:27918922 70.07332:131853 70.07772:10072139 71.04923:224956 71.08107:424679 71.08557:103767864 72.08888:6762488 74.05007:308919 75.02612:468672 78.04639:150270 79.05423:385247 80.05771:241212 80.06211:1063242 81.03365:285341 81…	0.0009499369	0.001131593	0.0009955445	0.0009679698	0.001396575	0.001008321	0.002224519	0.0005403234	0.0002933748	0.002561487	0.0005234068	0.0004981188	0.000550473	0.002614314	0.0005491102	0.002774255	0.0005046912	0.0005774171	0.0004930889	0.0005665316	0.0004779802	0.0004900986	0.0005462642	0.0004694631	0.0005664016	0.0005015361	0.0007651908	0.0005495897	0.002615722	0.0005358924	0.0005353449	0.000496954	0.002310253	0.002410996	0.0006161465
971	22.286	3198.13	165.091	tocopherol acetate	C31H52O3	Vitamin E and derivatives		Vitamin E compounds	ZAKOWWREFLAJOT-CEFNRUSXSA-N	CC(C)CCC[C@@H](C)CCC[C@@H](C)CCC[C@]1(C)CCC2=C(C)C(OC(C)=O)=C(C)C(C)=C2O1	80.3	71.5	86.1	61.01046:189018 68.0576:109089 71.04919:164166 72.09177:995641 73.04682:2170581 73.06476:174593 74.05035:202613 78.04649:306899 79.05435:128117 80.05764:332258 82.0733:836359 83.08118:901729 84.05696:262395 86.10759:894800 87.04408:683285 87.10794:657420 89.03857:305146 91.05746:101000 92.05753:259286 92.06227:32309 93.03662:285916 97.0648:288854 98.07289:467806 101.05981:62288 103.05419:197181 1…	5.2313E-06	6.652493E-06	5.04846E-06	5.928875E-05	3.207766E-05	4.141204E-05	0.0001931961	0.0002251689	0.0001049788	0.0002556444	0.000249677	0.0001983845	0.0001783537	0.0002559863	0.000229607	0.0001709128	0.0002462438	0.000131398	0.0002510133	0.0001034958	0.0001258968	0.0002475348	0.0002328086	0.0001899347	0.0002458914	0.0002541235	0.0001201646	0.0001576722	0.0002180454	0.0001987358	0.0001860059	0.0001662001	0.0001257491	0.000150591	0.0001651209
1023	24.372	3423.15	175.1483	lanosterol	C30H50O	Triterpenoid	Yes	Triterpenoids	CAHGCLMLTWQZNJ-BQNIITSRSA-N	C[C@H](CCC=C(C)C)[C@H]1CC[C@@]2(C)C3=C(CC[C@]12C)[C@@]1(C)CC[C@H](O)C(C)(C)[C@@H]1CC3	71.2	69.1	72.6	51.02301:12906 55.01791:74006 55.05428:30745 61.01048:8054 61.02835:12554 65.03851:145811 66.04639:82425 67.05423:1049757 68.05759:198339 68.06212:71944 69.06993:228749 70.07323:128379 70.07782:166671 71.04916:209845 72.0888:37202 75.04366:57967 77.0053:230016 77.02289:53939 78.04649:3846 79.05434:1114912 80.05763:45964 81.06998:1097831 82.07768:222218 83.04925:363337 83.08557:275924 84.02055:182…	5.854115E-05	3.176094E-05	4.077758E-05	6.588786E-05	4.441557E-05	5.10095E-05	4.464834E-05	6.084345E-05	2.171981E-05	6.057955E-05	6.357159E-05	9.475422E-05	5.137617E-05	4.871995E-05	3.944004E-05	6.761952E-05	2.101206E-05	0.0001271301	2.86009E-05	4.352424E-05	9.477156E-05	4.261638E-05	5.06879E-05	3.125538E-05	4.622128E-05	4.833981E-05	0.000359482	4.453775E-05	4.622089E-05	6.770388E-05	5.102098E-05	1.650055E-05	2.850168E-05	1.616754E-05	3.790433E-05
8	5.262	1000.18	57.0699	decane	C10H22	Alkane	Yes	Alkanes	DIOQZVSQGTUSAI-UHFFFAOYSA-N	CCCCCCCCCC	86	83.1	87.8	51.02294:71055 53.0386:493798 54.04648:56267 55.05431:9679871 56.05758:453232 56.06207:11947214 57.0655:518876 57.06989:53026048 58.07329:2703430 58.07615:57307 65.03858:209284 66.01:61679 67.05425:1701549 68.05765:71996 68.062:618391 69.06981:12435848 70.07328:778515 70.07768:13144747 71.08121:782606 71.08553:33863860 72.08884:1975532 75.02295:70672 75.02605:518568 75.04371:58417 77.03852:425683…	0.007131808	0.009856205	0.006871164	0.007240305	0.01339945	0.007767148	0.000791502	0.0009197391	0.0006182362	0.0007266078	0.0006591267	0.0008338054	0.0008377523	0.0008765765	0.0009590811	0.0007852642	0.0008058773	0.00117837	0.0006294419	0.0007934747	0.0008867731	0.0008985758	0.0007980414	0.0007686844	0.000755068	0.0008614765	0.001243637	0.001068907	0.0007234233	0.0007745901	0.0008345697	0.0003974468	0.0002648094	0.0003487966	0.0004577106
13	5.484	1024.35	91.05	carene (delta-3-)	C10H16	Monoterpenoid	Yes	Bicyclic monoterpenoids	BQOFWKZOCNGFEC-UHFFFAOYSA-N	CC1=CCC2C(C1)C2(C)C	86.8	96.7	80.3	51.02292:171514 52.03072:34329 53.03861:101565 55.04171:19063 55.05421:219484 59.03111:30369 62.0151:38188 63.02294:108965 65.0386:747038 66.04196:27348 67.05428:179853 71.08555:1701077 72.08885:92450 74.01504:57853 75.02303:29420 75.02611:201778 76.02561:34906 76.03078:109028 77.00535:64721 77.03855:4658392 78.04191:302143 78.04635:454514 79.05421:1491223 80.05749:74421 80.0621:168779 81.06985:1…	1.02768469290027E-09	1.02768469290027E-09	1.02768469290027E-09	1.02768469290027E-09	1.02768469290027E-09	1.02768469290027E-09	1.02768469290027E-09	1.02768469290027E-09	1.02768469290027E-09	1.02768469290027E-09	5.800928E-08	5.53475E-08	7.33516E-08	6.769213E-08	8.422129E-08	4.750561E-08	4.184481E-07	1.02768469290027E-09	1.02768469290027E-09	1.02768469290027E-09	1.02768469290027E-09	1.02768469290027E-09	2.319929E-07	1.02768469290027E-09	1.188114E-07	1.223441E-07	5.900396E-07	6.687445E-08	1.02768469290027E-09	3.682711E-07	1.02768469290027E-09	1.02768469290027E-09	3.685382E-08	2.967757E-08	1.382864E-07
15	5.605	1037.5	94.07771	ocimene (e-beta-)	C10H16	Monoterpenoid	Yes	Acyclic monoterpenoids	IHPKGUQCSIINRJ-CSKARUKUSA-N	C=C/C(=C/CC=C(C)C)/C	86	100	76.7	51.02292:56910 52.03084:18721 53.0386:241423 54.0465:105356 55.01795:10509 61.02841:11624 62.01511:10023 63.02294:47796 64.03088:18238 65.0386:388568 66.04198:17163 66.04645:62532 67.05428:4206032 68.05766:263518 68.06216:700820 71.04919:114027 73.02844:56559 73.04687:127817 74.03619:8542 75.02299:52569 76.03079:62790 77.03856:1304072 78.04192:67103 78.04652:246224 79.05421:3929863 80.05769:24514…	3.482549E-05	3.483392E-05	3.879665E-05	0.0001454286	0.0001639114	0.0001915632	2.414127E-05	3.614236E-05	3.328576E-05	3.893362E-05	3.351258E-05	6.548448E-05	6.522473E-05	4.271554E-05	3.733778E-05	3.91773E-05	3.094097E-05	4.0001E-05	3.160187E-05	0.0001213428	3.966588E-05	3.059256E-05	2.188039E-05	3.259788E-05	4.218613E-05	3.947291E-05	4.428269E-05	4.656939E-05	3.538028E-05	8.616599E-05	5.859414E-05	3.601909E-05	3.354365E-05	3.200736E-05	3.750867E-05
16	5.632	1040.48	93.06995	cineole (1,8-)	C10H18O	Monoterpenoid	Yes	Oxanes	WEEGYLXZBRQIMU-UHFFFAOYSA-N	CC1(C)C2CCC(C)(CC2)O1	87.3	94.4	82.6	51.02286:1428409 53.03855:1882800 54.04641:704326 55.0179:1150484 55.05428:16859244 56.05754:770322 56.06204:1491558 57.03356:1066637 58.04134:2363728 59.0491:2971328 65.03856:8514215 66.04192:489763 66.04642:856526 67.05423:29910670 68.05762:1785497 68.06213:4732882 69.03342:2223746 69.06992:54269760 70.07323:3323558 71.04916:41932720 72.05695:1073945 77.0385:2502433 78.04646:6192718 79.05415:26…	3.274069E-05	4.840957E-05	5.333058E-05	0.0002617849	0.0001514758	0.0001734988	0.0003855965	0.0003423795	0.0004048359	0.0003489134	0.0003074546	0.000294741	0.0003534443	0.000419459	0.0002947394	0.0003932707	0.0003892083	0.0002918416	0.0003142729	0.0003792212	0.0003054591	0.0003070028	0.0002684846	0.0003236437	0.0004780979	0.0004235693	0.0002419658	0.0004036817	0.0003222809	0.0003981343	0.0004820572	0.0008087204	9.089678E-05	0.000883197	0.001004303
18	5.805	1059.19	71.08555	2-ETHYL-1-BUTANOL	C6H14O	Miscellaneous		Primary alcohols	TZYRSLHNPKPEFV-UHFFFAOYSA-N	CCC(CC)CO	82.7	93.6	75.4	53.03859:59753 54.04646:40198 55.05429:4340704 56.05754:261689 56.06206:3749488 57.03357:42857 57.0655:184602 57.06988:14925603 58.07328:776376 59.04911:76119 61.01045:37057 61.02837:90459 62.98979:33360 67.05424:1401706 68.05762:68119 68.06213:577013 68.99714:73642 69.06995:5795126 70.0733:323627 70.07766:9484072 71.04919:199171 71.08122:541451 71.08552:25019712 72.08882:1407879 75.02606:138430 …	0.01446414	0.02178186	0.0150577	0.01340114	0.02497978	0.01572522	0.00153301	0.001539249	0.001040947	0.001093777	0.0011708	0.00152312	0.001496499	0.001590786	0.001671328	0.0003230026	0.001410649	0.002063126	0.001055372	0.001426883	0.001602992	0.001571641	0.001433792	0.00126078	0.00132354	0.00154041	0.002300533	0.001936277	0.001299809	0.001343102	0.001446246	0.0001584721	0.0004798382	0.0001504797	0.0008566811
20	5.863	1065.55	91.05423	terpinene (gamma-)	C10H16	Miscellaneous	Yes	Branched unsaturated hydrocarbons	YKFLAYDHMOASIY-UHFFFAOYSA-N	CC(C)C1=CCC(=CC1)C	93.1	95	91.8	50.01509:270387 51.02291:2563058 52.03082:351517 53.03859:1658533 55.0543:415167 56.06206:706144 57.0699:3851474 57.52683:902765 62.01509:399497 63.02296:1760813 64.03085:279590 65.03859:9185931 66.04195:447966 67.05426:1834794 69.06981:885678 70.07768:1042524 71.08554:5333486 72.08881:278133 74.01513:650496 75.02294:647219 76.03075:721854 77.03854:79414712 78.04189:5234954 78.04633:7068564 79.05…	0.0001198283	0.0001173984	0.0001031167	0.0002133595	0.0002873519	0.0002949799	0.0005706695	0.0005361154	0.0005001191	0.0005255319	0.0004860112	0.0004264275	0.0005047092	0.0006878501	0.0005428091	0.0006062016	0.0004875014	0.0005786805	0.0005481085	0.0004895672	0.0003853569	0.0004445128	0.0004002406	0.0004300424	0.0008441272	0.0008028023	0.0005554719	0.0007226224	0.0005010669	0.0006036956	0.0006125976	0.00105963	0.0007084696	0.001002465	0.0009994638
21	5.896	1069.1	85.1	OCTANE	C8H18	Alkane	Yes	Alkanes	TVMXDCGIABBOFY-UHFFFAOYSA-N	CCCCCCCC	82.6	80.7	83.8	53.03858:52986 55.0542:1626470 56.05758:67263 56.06207:2396978 57.03348:20481 57.06549:107349 57.06989:11166857 58.0733:524772 59.04915:18165 61.02839:50281 63.02293:21712 65.03858:81064 68.062:386654 69.06981:4587730 70.07332:243666 70.07768:4645326 71.08122:300261 71.08553:16535437 72.08884:950526 73.02842:23777 78.04188:19975 78.04633:57785 80.05749:32897 81.00056:17552 83.04904:29768 83.08541…	0.0008300093	0.001473255	0.0009410026	3.603213E-05	5.365122E-05	0.0007023622	7.135204E-05	4.029822E-06	2.72752E-06	4.73319E-06	2.743241E-06	6.700069E-05	5.166731E-05	3.941399E-06	2.888225E-05	3.417226E-06	3.730347E-06	6.487706E-06	4.367399E-06	5.593578E-05	5.013882E-06	5.734214E-05	6.285917E-05	4.729979E-06	5.294302E-06	1.926422E-05	4.329318E-05	2.835403E-05	5.200735E-06	4.260304E-05	5.960267E-05	2.575481E-06	2.093746E-05	1.899041E-06	1.559499E-05
24	5.978	1078.08	93.06992	sabinene hydrate (cis-)	C10H18O	Monoterpenoid	Yes	Bicyclic monoterpenoids	KXSDPILWMGFJMM-UHFFFAOYSA-N	CC(C)C12CCC(C)(C2C1)O	90.1	98.2	84.7	50.01503:406738 51.02293:2348040 53.03863:6958283 54.04641:631758 55.01787:6905826 55.05424:34562908 56.0576:1552343 56.06212:882886 57.03351:2573214 57.06992:1920584 58.0414:7855376 59.04919:1199159 63.02297:1186645 65.03864:11415894 66.04201:425166 66.04647:2517026 67.05431:50926268 68.05769:2595662 68.06207:6395954 69.03352:39848228 69.06986:44281736 70.03697:1905632 70.04138:4348350 70.07333:…	1.209196E-05	1.456664E-05	1.781737E-05	4.547204E-05	3.839086E-05	4.240205E-05	0.0005000117	0.0005243571	0.0003982394	0.0004845779	0.0004408181	0.0004466759	0.0004141698	0.0005378864	0.0004304471	0.0004787658	0.000482057	0.0004638981	0.0004842412	0.0003794391	0.0004997341	0.0004427569	0.0003753817	0.0004426337	0.0006018522	0.0005951995	0.0004745974	0.0005213861	0.0004578596	0.0005297457	0.0005200207	0.00173989	0.001060459	0.00198352	0.001722541
29	6.129	1094.42	121.1012	terpinolene	C10H16	Monoterpenoid	Yes	Menthane monoterpenoids	MOYAFQVGZZPNRA-UHFFFAOYSA-N	CC(=C1CC=C(C)CC1)C	84.5	96.7	76.4	51.02293:32494 53.03862:317998 54.04642:146623 55.05422:716582 56.02573:34788 56.05758:27472 57.03349:152304 57.52685:43182 58.04138:20156 59.03114:33661 60.02063:73431 61.02842:812310 65.03861:136866 66.04645:189250 67.05429:4118703 68.05767:215915 68.06203:372856 69.06984:256395 70.07332:41582 70.07771:112203 71.04907:1052349 72.05701:150005 73.02845:63397 73.0648:114197 74.01516:40757 74.03622…	2.180745E-05	2.142839E-05	1.58947E-05	2.250009E-05	2.478944E-05	2.5914E-05	3.76521E-05	4.093937E-05	2.375843E-05	4.597796E-05	3.895171E-05	4.846649E-05	5.137164E-05	4.83071E-05	4.260975E-05	3.72462E-05	4.319974E-05	2.78804E-05	4.019E-05	7.665799E-05	3.374726E-05	4.051642E-05	3.806545E-05	3.752671E-05	5.170949E-05	4.438744E-05	2.546952E-05	4.164522E-05	3.902276E-05	5.854862E-05	4.733455E-05	4.390619E-05	4.479361E-05	4.569337E-05	4.819811E-05
34	6.256	1109.12	93.06989	menth-2-en-1-ol (cis-para-)	C10H18O	Monoterpenoid	Yes	Menthane monoterpenoids	IZXYHAXVIZHGJV-ZJUUUORDSA-N	CC1=CCC(CC1)C(C)CO	90.6	99.2	84.9	50.01518:155160 51.02289:1198656 53.03869:3046241 54.04199:207857 54.04647:292418 55.01792:3283229 55.0543:11741865 56.05767:488511 57.03356:909115 58.04135:3652465 59.04925:722273 63.02293:686834 65.03858:5760208 66.04195:368472 66.04639:1278213 67.05424:17555092 68.05763:836596 68.06215:2312170 69.03361:22255998 69.06995:21591320 70.03696:868762 70.04129:1636941 70.07326:1402458 71.04919:395015…	2.343228E-05	1.958414E-05	2.620513E-05	2.673028E-05	2.909887E-05	2.883788E-05	0.0003842278	0.0003722832	0.0002857814	0.0003784866	0.0003379744	0.0003438748	0.0003138582	0.0004014959	0.0003255346	0.0003805862	0.0004006574	0.0003075032	0.000348761	0.0002913869	0.0004030437	0.0003526654	0.0003112725	0.0003572755	0.0004363505	0.0004198477	0.0002647991	0.0003651404	0.0003310267	0.0003800945	0.0003901114	0.0009548618	0.0006223581	0.001055884	0.0009176616
37	6.362	1121.88	91.05421	phenyl ethyl alcohol	C8H10O	Benzene and derivatives	Yes	Benzene and substituted derivatives	WAPNOHKVXSQRPX-UHFFFAOYSA-N	CC(C1=CC=CC=C1)O	86.1	98.5	77.8	51.02287:36729 57.03356:75645 59.03121:25584 59.04914:24825 61.02837:120067 62.01508:30795 63.02292:102102 64.0308:14907 65.03857:1012860 66.04196:42545 70.04131:54669 71.01276:14511 71.04917:1317090 73.02841:104216 74.01511:87118 75.02294:32278 76.03072:79607 77.03851:453130 78.0421:20695 78.04649:512652 79.04984:34560 79.05417:339652 80.05765:28139 81.03358:18287 82.04135:51535 82.06512:32539 8…	2.608545E-05	3.575158E-05	4.698145E-05	4.353401E-05	3.494064E-05	4.362142E-05	3.245043E-05	3.319856E-05	2.324475E-05	4.928049E-05	5.110325E-05	4.617657E-05	4.986516E-05	6.450465E-05	5.130627E-05	3.908915E-05	3.656793E-05	2.559148E-05	4.081584E-05	4.783876E-05	4.834177E-05	3.792416E-05	3.750397E-05	4.499876E-05	4.092034E-05	3.488765E-05	2.702152E-05	5.077767E-05	3.331793E-05	4.007625E-05	3.292953E-05	8.448809E-05	5.315592E-05	7.822931E-05	7.835343E-05
43	6.535	1142.77	81.06983	CAMPHENE	C10H16	Monoterpenoid	Yes	Bicyclic monoterpenoids	CRPUJAZIXJMDBK-UHFFFAOYNA-N	C=C(C21)C(C)(C)C(CC2)C1	87.6	99.8	79.6	51.0229:207213 52.03082:62050 53.03857:569854 54.04646:91385 55.01781:226616 55.05429:2468016 56.05755:97722 56.06203:79965 57.03345:73132 57.06987:328735 58.04134:875333 59.04913:322160 61.02838:43188 63.02291:105510 65.03857:965370 66.04195:47122 66.04641:193299 67.05424:3269004 68.05759:199258 68.062:415998 68.99714:46680 69.03344:328451 69.06979:5320581 70.07324:262905 70.07767:261294 71.0491…	1.402416E-05	2.370723E-05	2.724033E-05	2.515197E-05	2.801519E-05	5.95269E-05	0.0003461149	0.0003701721	0.0002816723	0.0003646784	0.0003573571	0.0003870765	0.0004064015	0.0005089635	0.0003894721	0.0003865632	0.0003484536	0.000368495	0.0004112188	0.0005463681	0.0004054351	0.000332823	0.0002951299	0.0003728609	0.0003778125	0.0003624976	0.0003818782	0.000473443	0.000395331	0.0004562058	0.0004678288	5.400446E-05	3.83422E-05	6.101003E-05	4.710684E-05
47	6.661	1157.91	107.05	LIMONENE DIOXIDE	C10H16O2	Miscellaneous		Oxepanes	RBHIUNHSNSQJNG-UHFFFAOYNA-N	CC(C3)(O3)C(C2)CC(O1)C(C)(C2)1	89.5	99.9	82.5	51.02291:202000 52.03075:40054 53.03859:577533 54.04649:93485 55.05432:4959004 56.02573:27051 56.05759:201943 56.06208:845641 57.0654:44283 57.0699:1979434 58.04137:283224 58.07331:60325 59.03115:36792 60.05247:28636 62.01512:46365 63.02291:112633 65.0386:1095387 66.01002:90347 66.04644:155974 67.05427:9263232 68.05766:549037 68.06216:504052 69.06982:2598044 70.03679:67233 70.04134:77445 70.07328…	6.526343E-06	1.45556E-05	9.376584E-06	1.125301E-05	1.571019E-05	1.591401E-05	8.935783E-06	8.403617E-06	1.033166E-05	1.335979E-05	2.105995E-05	1.555206E-05	1.792025E-05	2.350823E-05	1.133491E-05	1.174809E-05	1.692303E-05	1.371249E-06	1.374887E-05	1.593151E-06	9.56367E-06	1.823254E-05	1.748663E-05	2.187315E-06	9.831072E-06	6.388737E-07	4.812428E-06	9.394189E-07	2.585842E-06	9.611093E-06	8.036825E-06	1.136115E-05	1.702269E-05	9.973906E-06	1.117283E-05
53	6.786	1173.05	73.02846	octanoic acid	C8H16O2	Fatty acids and derivatives	Yes	Medium-chain fatty acids	WWZKQHOCKIZLMA-UHFFFAOYSA-N	CCCCCCCC(=O)O	79.5	77.7	80.7	53.03863:546547 54.04649:176067 55.01796:15514909 55.05434:12907722 56.02124:516593 56.02573:965984 56.05761:602414 56.0621:8427132 57.0335:3194577 57.06554:340666 57.06992:9087367 58.03689:126623 58.0414:92907 58.07333:451914 59.04917:3235327 60.02064:28322938 60.05262:103527 61.02394:651394 61.02842:3481767 62.02484:124913 65.03862:166236 66.04646:77871 67.05429:3663039 68.02571:346862 68.05766…	0.0007238219	0.0003843648	0.003073797	0.001067891	0.0005950028	0.0006135768	0.0009339202	0.0008797114	0.0007720939	0.001744699	0.001326442	0.002042714	0.001239659	0.00153297	0.0009489928	0.001980226	0.00100521	0.00118165	0.0009137696	0.000979285	0.002279407	0.001175536	0.0009001399	0.001265252	0.0009137554	0.001128075	0.002579569	0.001352795	0.0009814485	0.001130883	0.001025642	0.001738977	0.0009420489	0.00153875	0.001274834
60	6.916	1188.72	82.07774	hexenyl butanoate (3z-)	C10H18O2	Fatty acid ester		Fatty acid esters	ZCHOPXVYTWUHDS-WAYWQWQTSA-N	CC/C=C\CCOC(=O)CCC	87.3	93.6	83	50.01508:97807 53.03856:61459 54.04646:90447 55.01791:761816 59.04912:105862 61.02836:162799 65.03857:626514 66.04195:72006 67.05423:42789672 68.05761:2348111 69.03344:1547529 70.0369:128132 70.0413:248495 71.04917:21248468 72.05253:1118053 73.0284:151882 73.04682:539750 74.01514:50439 77.0385:1221594 78.04648:226666 79.05416:305198 80.06206:61259 81.03358:149654 81.06979:711145 82.07768:29441194…	1.09308E-05	5.417366E-06	0.0002362304	2.543141E-05	1.797882E-05	3.522277E-05	0.000346	0.0003009715	0.0002521098	0.0003923319	0.0003955663	0.0002949171	0.0003878018	0.0005421076	0.0003790915	0.000319774	0.0003394501	0.0002561254	0.0003663937	0.0003369449	0.0003276246	0.0003630713	0.000283788	0.000312417	0.0003439611	0.0003269899	8.101801E-05	0.0004157612	0.000360279	0.0003238287	0.0003344542	0.0002366998	0.0005173431	0.0002051488	0.0003554221
64	6.967	1194.84	119.0492	PARA TOLUALDEHYDE	C8H8O	Benzene and derivatives	Yes	Benzoyl derivatives	FXLOVSHXALFLKQ-UHFFFAOYSA-N	O=Cc(c1)ccc(C)c1	71.3	72.5	70.4	51.02294:376140 52.03083:192613 59.04916:411466 62.01511:556494 63.02296:1074853 65.0386:7287017 66.04197:547746 74.01518:980030 75.02607:125107 76.03078:597481 78.04652:1799511 80.02558:236889 81.03365:215067 82.04143:851701 85.00738:168879 86.01506:549896 87.02291:994750 90.04199:252607 91.02114:670108 91.05421:56247980 92.05758:3885592 96.05244:61603 97.06484:1537383 103.05424:1977525 104.0575…	2.679491E-05	8.540144E-06	8.295418E-06	0.0001089945	9.263454E-05	0.0001183564	0.000136889	0.0001316446	8.755476E-05	0.0001638008	0.0001408555	0.0001425251	0.0001451433	0.0001676805	0.0001387135	0.0001618787	0.0001332719	0.0001445708	0.00012675	0.0001352339	0.0001798992	0.0001312331	0.0001320334	0.0001368781	0.0001499803	0.0001396988	0.0001928493	0.0001572887	0.0001394269	0.0001357986	0.0001365604	0.0001423846	0.0001916763	0.0001360751	0.0001976344
66	7.004	1199.25	71.08556	2-METHYL-1-HEXANOL	C7H16O	Fatty alcohol		Fatty alcohols	LCFKURIJYIJNRU-UHFFFAOYNA-N	CCCCC(C)CO	81.5	97.3	71	53.03862:1543177 54.04649:449480 55.05434:40305048 56.0577:2055654 56.0621:41015628 57.03361:786022 57.06567:1914773 57.06992:192179776 58.07332:9400518 58.07618:232469 66.04645:272914 67.0543:10462913 68.06204:2605476 69.07:45865944 70.07333:2712959 70.07772:62396468 71.08122:3854331 71.08557:215900416 72.08888:12675997 73.04687:542859 73.09232:329097 82.07775:9860111 83.08123:745051 83.08565:50…	0.02626921	0.02992241	0.02184871	0.02079707	0.02670471	0.01877458	0.002604842	0.002131167	0.00150527	0.002578833	0.00191345	0.002872107	0.002268185	0.002615504	0.00227178	0.001924094	0.002394026	0.003089837	0.002131926	0.002617658	0.003241478	0.002409455	0.002401794	0.00199643	0.002059162	0.002290568	0.004012587	0.002987995	0.002200449	0.002027903	0.002098079	0.001029084	0.0008714092	0.001107875	0.001145043
67	7.04	1204.11	121.1012	sabinene hydrate acetate (cis-)	C12H20O2	Monoterpenoid	Yes	Bicyclic monoterpenoids	MYCFGFMJUUNKBN-SAIIYOCFSA-N	CC(C)[C@]12CC[C@](C)(C2C1)OC(=O)C	88.7	100	81.1	51.02293:437781 52.03077:125763 53.03864:668585 54.04641:221775 55.01788:359712 59.0492:9268649 60.02067:285473 60.0525:332365 61.0104:88079 63.02284:428001 65.03864:2266468 66.04202:173463 66.04649:1427668 67.05418:25420704 68.05755:1377980 68.06206:1056556 69.03352:522701 69.0654:139149 70.04139:137649 71.04912:1989617 72.05246:101842 74.01506:199387 75.02301:143913 76.03081:82205 77.0386:10946…	2.80214E-05	2.538171E-05	2.405815E-05	9.504981E-05	3.434184E-05	7.445936E-05	0.01313794	0.01450283	0.01101626	0.01421372	0.01443222	0.01487924	0.01594923	0.0214858	0.01674535	0.01485795	0.01256924	0.0140924	0.01730552	0.01801432	0.01620532	0.01449058	0.01160157	0.01656282	0.01319998	0.01395124	0.01537089	0.01732248	0.01577389	0.01559064	0.0189773	0.001843539	0.001475126	0.002300352	0.001806775
71	7.108	1213.24	71.08553	2-METHYLBUTYL 2-METHYLBUTYRATE	C10H20O2	Fatty acid ester		Fatty acid esters	PVYFCGRBIREQLL-UHFFFAOYNA-N	CCC(C)COC(=O)C(C)CC	81.1	97.3	70.2	55.0543:2683753 56.05756:14870 56.06206:2740076 57.0655:146526 57.06988:12050864 58.07328:583734 68.0257:27705 68.05762:263589 68.062:432503 68.99709:20298 69.06979:805325 70.07767:7793596 71.08121:432429 71.08552:12058756 72.08883:713975 73.06475:34008 76.02561:12307 76.03077:103141 80.02557:17202 82.06515:41681 82.07769:891399 83.08094:63001 83.08559:3648515 84.08881:239850 84.09338:2870059 85.…	0.003233653	0.003925649	0.003305671	0.002617992	0.003432241	0.002863687	0.0002842302	0.0002483972	0.0001653188	0.0002308799	0.000214704	0.0003032285	0.0002581931	0.0002850584	0.0002730543	0.0002366276	0.0002807199	0.0003612362	0.0002116527	0.000276591	0.0003292152	0.000269891	0.0002851765	0.0002182577	0.0002297872	0.0002598762	0.0004770123	0.0003252012	0.0002573365	0.0002156588	0.0002560769	0.0001138781	9.361066E-05	0.0001174933	0.0001481657
75	7.185	1223.64	109.0648	5-METHYL-2-BUTYRYLFURAN	C9H12O2	Miscellaneous		Aryl alkyl ketones	IFHKZUYQKMDHIN-UHFFFAOYSA-N	CCCC(=O)c(c1)oc(C)c1	85.7	99.2	76.6	53.03859:311670 58.04137:17601 59.04916:98401 60.02064:22579 61.01034:23814 72.05241:62426 77.02294:37763 80.04942:18537 81.03343:285417 81.06986:671629 82.04124:663898 82.07315:21990 82.07773:96577 83.08096:33627 84.02062:29090 85.02844:480348 93.03358:27093 95.01264:20393 95.01587:23013 99.04416:107890 102.03108:32330 103.03888:51207 104.04958:19368 108.08099:19651 108.09338:46849 109.06465:114…	1.220646E-05	8.932041E-06	1.285583E-05	9.484418E-05	7.741488E-05	9.526193E-05	2.487066E-05	6.005256E-05	3.937085E-05	6.272105E-05	0.0001095734	0.0001425097	7.30888E-05	0.0001296755	2.729645E-05	6.323844E-05	2.655326E-05	6.707374E-05	3.069425E-05	6.583532E-05	9.899114E-05	4.975124E-05	2.402464E-05	6.537605E-05	4.414829E-05	5.360543E-05	0.0001227081	4.592412E-05	3.63303E-05	0.000115728	4.294735E-05	6.013505E-05	1.453497E-05	1.232325E-05	0.0001131714
84	7.412	1254.28	123.1169	geraniol	C10H18O	Monoterpenoid	Yes	Acyclic monoterpenoids	GLZPCOQZEFWAFX-JXMROGBWSA-N	CC(=CCC/C(=C/CO)/C)C	82.6	99.9	71	51.02289:82993 52.03082:17589 53.03859:41886 54.04646:107051 56.05755:177964 57.06548:184559 58.04134:81329 59.04914:165043 60.0206:91482 61.01046:7403 62.01508:41317 63.02292:64199 65.03857:472887 66.04195:10785 66.0464:107706 67.05424:1965289 68.05762:156992 68.062:210454 69.03346:487538 69.06979:6830908 70.04132:148321 70.07326:29496 71.04918:525290 72.05238:56340 72.05699:40240 73.06477:38751…	1.576256E-05	9.257441E-06	1.524227E-05	1.784711E-05	1.59987E-05	1.884981E-05	5.336099E-05	5.49206E-05	3.544585E-05	5.908004E-05	5.78612E-05	4.851936E-05	4.911275E-05	6.497815E-05	5.189142E-05	6.821629E-05	5.674222E-05	4.215892E-05	4.800328E-05	3.447129E-05	5.903334E-05	4.959783E-05	4.631386E-05	5.174255E-05	5.88017E-05	6.011458E-05	2.765214E-05	5.392808E-05	5.208641E-05	5.538051E-05	4.856442E-05	6.89205E-05	9.333578E-05	6.253162E-05	8.767353E-05
92	7.52	1268.88	95.04913	(1R)-1,7,7-TRIMETHYLBICYCLO(2.2.1)HEPTAN-2-ONE	C10H16O	Monoterpenoid		Bicyclic monoterpenoids	DSSYKIVIOFKYAU-UHFFFAOYNA-N	O=C(C1)C(C)(C2)C(C)(C)C([H])(C2)1	85.8	99.9	76.4	52.03075:89707 53.00226:128686 55.01785:758383 55.05423:722624 56.02573:77261 57.03348:111890 65.03861:916053 66.04199:87443 66.04645:541586 67.0179:164067 67.05429:15874876 68.05752:928594 68.06203:1532853 68.99703:192462 69.03348:221107 70.0368:118454 71.05035:220175 72.02059:111228 72.05702:74341 77.03856:1608946 78.0419:171020 79.05422:2334422 80.05751:414062 80.0621:302652 81.03345:1897230 8…	2.662125E-05	1.829791E-05	2.17621E-05	8.466199E-05	6.343231E-05	6.507359E-05	0.0001754142	0.000187211	0.0001330751	0.0002437599	0.000248448	0.0002771561	0.0002388486	0.0002640615	0.0002022071	0.000207419	0.0001813589	0.0001629236	0.000218078	0.000237638	0.0002841811	0.0002088765	0.0001885046	0.0002266938	0.0002102196	0.000196582	0.0001790873	0.0002017609	0.000167783	0.0002646745	0.0002128691	0.0003292578	0.0003044607	0.0003404445	0.0003777387
94	7.543	1272.02	136.0883	ALPHA-TERPINENE	C10H16	Monoterpenoid	Yes	Menthane monoterpenoids	YHQGMYUVUMAZJR-UHFFFAOYSA-N	CC(C)C(C1)=C([H])C([H])=C(C)C1	87.1	97	80.5	50.0151:36480 51.0229:23885 56.0256:17839 57.03349:29752 58.04139:49440 59.04915:12983 60.02062:49735 61.0284:48722 62.01511:61189 63.02294:90395 64.03072:51300 71.01275:14442 72.057:41332 74.01519:63348 74.05022:24633 75.02292:82059 76.03078:44243 77.03854:1159226 78.04189:60104 78.04634:214740 80.04941:27825 82.06516:23957 83.04906:510211 84.05245:39244 84.057:379127 85.05221:96752 85.06484:254…	0.000237969	0.0002247936	0.0001767772	0.0002553756	0.0002874072	0.0002004672	5.205388E-05	6.072573E-05	4.384009E-05	5.594563E-05	5.948997E-05	8.037181E-05	5.588699E-05	6.253635E-05	6.650307E-05	5.470168E-05	5.262206E-05	6.514674E-05	3.685624E-05	5.784107E-05	6.801557E-05	6.004777E-05	5.613833E-05	5.527703E-05	5.461083E-05	6.60894E-05	0.0001320279	6.521549E-05	6.642204E-05	5.772003E-05	5.212999E-05	3.216991E-05	2.292513E-05	2.455411E-05	3.441425E-05
95	7.571	1275.79	121.0647	4-METHOXY-4-PHENYLBUT-1-ENE	C11H14O	Miscellaneous		Benzylethers	VGXHVTVOEOZVIY-UHFFFAOYNA-N	C=CCC(OC)c(c1)cccc1	86.6	96	80.3	50.01507:47945 51.02291:89136 52.03081:56895 55.01791:56709 56.02569:41198 59.04913:66268 62.01508:74011 68.0257:207645 68.99711:46100 74.01513:158640 75.02288:267192 76.03072:204884 77.03851:3032743 78.04188:152216 78.04649:1219792 78.98461:87061 79.04983:128387 80.04937:62740 80.06206:116587 81.03356:123212 82.06512:66512 83.04923:158895 85.06477:616386 86.07271:114929 87.02292:107482 87.04402:…	0.005763351	0.008178096	0.00539355	0.002638122	0.003827758	0.002713256	0.0004196979	0.0004653074	0.0003265111	0.0004422497	0.0006454404	0.0006860535	0.0005291823	0.000544653	0.0004889547	0.0003672282	0.000327618	0.0008386328	0.0002871014	0.0004958493	0.0006533944	0.0004950772	0.0003621596	0.0003824917	0.0003845865	0.0003927521	0.001139314	0.0005275492	0.0004762898	0.000490992	0.000469808	0.0002187728	0.0001343353	0.0001596674	0.0001970547
99	7.596	1279.14	71.08553	ENDO 1-ETHYL-5-METHYL-6,8-DIOXABICYCLO(3,2,1)OCTAN-3-OL	C9H16O3	Miscellaneous		Oxepanes	VONWIFAYZFAVMY-UHFFFAOYNA-N	CCC(C2)(C1)OC(C)(O2)CC(O)1	84.6	99.1	74.8	53.03862:763213 55.05433:12046085 56.05759:586599 56.0621:9361374 57.06992:106155400 58.07332:5078148 59.04916:340240 68.06204:2822186 69.07:30587750 70.07333:1801604 70.07772:29427880 71.08124:1762543 71.08557:146102608 72.08888:8597771 76.03079:208234 77.03857:452626 79.05423:587542 80.05769:285561 81.06987:4113130 82.07776:3036968 83.08565:26952836 84.0889:1864810 84.09344:15201676 85.1013:108…	0.02243822	0.02857015	0.02384649	0.01805103	0.02574919	0.01975507	0.002068745	0.001685604	0.00113075	0.001610316	0.001520857	0.002127918	0.001757935	0.002073234	0.001875276	0.001586419	0.001854362	0.002519595	0.00141581	0.001951403	0.002410901	0.00181861	0.001948294	0.001398112	0.001624742	0.001745748	0.003266942	0.002336778	0.001730946	0.00149163	0.001688335	0.0008015211	0.0006289	0.0008254133	0.001010491
101	7.633	1284.18	119.0854	P-METHYLACETOPHENONE	C9H10O	Alkyl-phenylketone	Yes	Alkyl-phenylketones	GNKZMNRKLCTJAY-UHFFFAOYSA-N	Cc(c1)ccc(c1)C(C)=O	78	88.7	70.8	53.03864:451323 55.01788:101629 57.03348:106016 57.06994:1304647 63.02285:139082 65.03864:488987 67.05417:871871 68.06206:220164 74.01503:136416 75.023:159131 77.03859:1242884 78.04197:118434 78.04638:762955 80.05755:407890 81.03347:2062782 85.10112:657322 89.03867:469254 90.04205:110066 91.05428:12946647 92.05762:829898 92.06213:408344 94.07774:285772 95.04923:985991 96.05709:364438 97.02848:282…	3.761391E-05	5.180796E-05	3.436464E-05	0.0002077614	0.0001199689	0.0001194092	0.0007882764	0.001038346	0.0005537894	0.001356813	0.00145441	0.001328141	0.001104206	0.001541345	0.001246273	0.001310053	0.0007186504	0.001453858	0.001200721	0.0006234291	0.002156124	0.001004934	0.001039966	0.001086151	0.0009989487	0.0009333576	0.003899375	0.001304019	0.0009747961	0.0009935015	0.0008656459	0.0007929339	0.000346795	0.0005367722	0.000549687
103	7.656	1287.25	109.0648	verbenyl acetate (trans-)	C12H18O2	Monoterpenoid		Bicyclic monoterpenoids	OZBFUQLOVFXDNK-UHFFFAOYSA-N	CC1=CC(C2CC1C2(C)C)OC(=O)C	82.7	97.5	72.9	55.05424:2310490 56.02563:55500 56.0576:107919 56.06211:2302117 57.0335:162607 57.06993:10967860 58.0414:170624 58.07321:472164 65.03863:443164 66.04645:183074 67.0543:1565649 68.02575:50654 68.06204:299580 69.03351:673309 69.06986:3791979 70.07331:218553 70.07772:3857276 71.01278:100849 71.04909:1210004 71.08108:217806 71.08558:14386546 72.08885:647402 73.04688:951932 73.06483:203466 74.03623:49…	1.608863E-05	1.303182E-05	1.416159E-05	2.948646E-05	2.405809E-05	2.117849E-05	0.0004729873	0.0004306051	0.0003027258	0.0005232288	0.0004881394	0.0003798913	0.0003994806	0.0005522334	0.0003899852	0.0004759478	0.0004958385	0.0002833681	0.0003955447	0.0002480934	0.0003964558	0.0004734852	0.0004053216	0.0004737765	0.0005339988	0.0004779544	8.17847E-05	0.0004363868	0.0004108326	0.0004220966	0.0003843223	0.0001041456	0.0001773046	0.0001135901	0.0006439193
104	7.675	1289.82	135.0804	THYMYL ACETATE	C12H16O2	Monoterpenoid	Yes	Aromatic monoterpenoids	WFMIUXMJJBBOGJ-UHFFFAOYSA-N	CC(=O)Oc(c1)c(ccc(C)1)C(C)C	88.9	93.4	86	51.02294:8208870 55.01787:4697096 57.06993:2317705 63.02297:8527668 65.03862:27611110 69.03355:2858228 71.08559:3207737 74.01521:2835162 75.02293:4357344 76.0308:3791702 77.03857:63327664 78.04192:4026705 78.04638:13584172 79.05424:98298056 80.05755:6363952 89.03864:21676208 90.0464:3994314 91.05427:301650816 92.05761:22955656 92.06212:5502128 93.06995:15030440 94.04144:2717370 95.04921:11631806 …	1.36298E-05	1.43212E-05	6.245735E-06	8.669819E-05	5.464478E-05	5.525047E-05	0.01157946	0.01150318	0.00794533	0.01299243	0.01156217	0.00939686	0.01001876	0.01309735	0.01078856	0.01261377	0.01237787	0.007223275	0.01051524	0.005168568	0.008995639	0.01202634	0.01088711	0.01223167	0.01378754	0.01298973	0.002664007	0.01062881	0.01032152	0.009746164	0.01055742	0.01288328	0.01509755	0.01384918	0.01454517
107	7.715	1295.22	95.08547	thujanol acetate (3-)	C12H20O2	Monoterpenoid		Bicyclic monoterpenoids	RYMWIDNPMDLHRP-UHFFFAOYSA-N	CC(C)C12CC2C(C)C(C1)OC(=O)C	89.1	97.5	83.5	51.02287:21341648 55.05418:5902324 57.03346:529014 57.06988:923345 59.04913:1663500 67.05424:41274548 68.05762:2379447 68.06202:807952 69.06979:8393671 70.07325:294088 70.07767:1643440 71.04918:5020326 72.05254:270091 72.05696:3192041 72.08882:775838 74.01514:5345588 77.00532:911885 78.04188:8003718 80.06206:37915836 81.06533:1946791 81.06981:11713675 82.04122:1021516 82.07314:1357539 82.0777:904…	5.349758E-05	5.141186E-05	5.279384E-05	4.129576E-05	5.212074E-05	6.070537E-05	0.0005149667	0.0004883794	0.0003604593	0.0004255607	0.0004116255	0.0005030435	0.0004670222	0.0005497949	0.0004955088	0.000482421	0.0004833185	0.0004452044	0.0005916573	0.0006509111	0.0007155517	0.0005711775	0.0005360043	0.0005905916	0.0005247028	0.0005167721	0.0005105586	0.0005168989	0.0004837493	0.0005903035	0.0007054023	0.0008862377	0.001095386	0.001024309	0.001507506
109	7.765	1302.18	107.0855	VERBENONE	C10H14O	Monoterpenoid		Bicyclic monoterpenoids	DCSCXTJOXBUFGB-UHFFFAOYNA-N	CC(=C2)C(C1)C(C)(C)C(C(=O)2)1	70.6	70.8	70.4	51.0229:157885568 52.03076:23853614 55.01785:130920368 62.01514:46466592 63.0228:44845828 65.03849:903202304 66.04187:48735860 67.05417:31269938 69.03353:122261464 74.01508:83903136 75.02282:28198586 76.03062:86758048 77.03841:1412592000 78.04194:123706824 78.04639:62753448 79.05407:3875640576 80.05754:243342112 80.06198:29728254 81.06976:59844500 86.01495:44009256 89.03846:746911744 90.04187:535…	3.755414E-05	3.888895E-05	3.65663E-05	0.001621791	0.0009537177	0.001137654	0.1452254	0.1487879	0.09027065	0.05062727	0.1380526	0.1503721	0.1441606	0.02199754	0.1379709	0.1361998	0.1408616	0.1747803	0.150387	0.1432194	0.1477784	0.1432233	0.1466081	0.1488267	0.01998382	0.1474939	0.1051597	0.1415742	0.1649811	0.1313341	0.1599831	0.07216021	0.06635898	0.07946388	0.09019986
114	7.822	1310.16	150.104	ORTHO-TERT-BUTYLPHENOL	C10H14O	Benzene and derivatives		Phenylpropanes	WJQOZHYUIDYNHM-UHFFFAOYSA-N	Oc(c1)c(ccc1)C(C)(C)C	86.4	99.1	78	53.03863:2176120 55.05424:2747349 63.02283:6387254 64.03075:2248222 65.03864:16965704 66.04647:1053555 74.01504:2687419 75.02299:1257754 77.03858:41754328 78.04195:2458966 78.04639:8639589 79.05424:30802920 87.023:1522411 89.03865:26644068 90.04205:666251 90.04641:20079018 91.05428:157993712 92.05762:5944134 93.06997:10246378 94.04124:1280294 94.07333:2357561 97.06492:4318216 103.0543:23438092 10…	9.059101E-06	5.133839E-06	1.090856E-05	0.0008843528	0.0005265314	0.0005656778	0.03997433	0.03257662	0.02054444	0.03606399	0.03243065	0.03524534	0.0366996	0.03861262	0.03178276	0.03680821	0.0351553	0.02421329	0.03434009	0.0422668	0.04470956	0.03701324	0.03462922	0.04152577	0.03611937	0.03662789	0.01866236	0.03262213	0.03102832	0.03880105	0.03945353	0.03698771	0.03965005	0.05427877	0.04522176
118	7.893	1320.17	125.0598	EXO-1,7,7-TRIMETHYLBICYCLO(2.2.1)HEPTAN-2-OL	C10H18O	Monoterpenoid		Bicyclic monoterpenoids	DTGKSKDOIYIVQL-UHFFFAOYNA-N	OC(C1)C(C)(C2)C(C)(C)C(C2)1	82.3	99.2	71.1	50.01511:239609 53.03859:1203571 54.04639:580873 55.01785:1440394 55.05423:1424491 56.05759:186642 57.06991:1512116 59.04913:232486 63.02296:297631 65.03861:2235860 66.04198:179985 66.04647:341739 67.0179:399715 67.05428:15646113 68.05751:516081 68.062:761762 68.99702:378113 69.0335:2275711 69.06984:824041 70.04137:374637 70.0733:148359 70.0777:645598 71.01276:179097 71.04907:1224457 71.08555:147…	4.503234E-06	4.823067E-06	4.492712E-06	1.049724E-05	6.706329E-06	9.669341E-06	4.930512E-05	4.832493E-05	3.828725E-05	5.737158E-05	5.324246E-05	4.570545E-05	2.261688E-05	7.122353E-05	5.116343E-05	5.539925E-05	5.592177E-05	4.156329E-05	6.063908E-05	3.113092E-05	5.079143E-05	4.877089E-05	4.398761E-05	6.212101E-05	5.513562E-05	6.000162E-05	3.132027E-05	5.244663E-05	4.870043E-05	4.870574E-05	4.898233E-05	8.538576E-05	8.834829E-05	0.0001138094	0.0001081401
121	7.924	1324.44	150.0674	4-VINYLGUAIACOL	C9H10O2	Methoxyphenol	Yes	Methoxyphenols	YOMSJEATGXXYPX-UHFFFAOYSA-N	C=Cc(c1)cc(OC)c(O)c1	94.2	98.1	91.5	51.02287:298828 52.0308:115646 53.00221:89508 53.03856:458458 55.0179:192117 62.01507:212031 63.02292:357454 65.03857:706813 66.04639:153727 69.06994:2910758 70.07321:209040 70.07766:245008 74.01512:292423 74.04641:69616 75.02288:264956 76.03072:177484 77.03851:9981723 78.04186:594412 78.04648:1018996 79.05416:5781840 80.05763:471950 80.06206:77090 81.03356:3434008 83.08111:100254 84.09335:284787…	1.106292E-06	1.287345E-06	2.539382E-06	0.0005165284	0.0002897024	0.00027209	0.000496359	0.0004663758	0.0003521931	0.0008489118	0.0008141825	0.0009491993	0.0007845678	0.000884663	0.0008369401	0.0007117366	0.000533764	0.00053031	0.0009275948	0.000770584	0.0006980543	0.0006127909	0.0006394159	0.0007257679	0.0005272238	0.0005652268	0.001167224	0.0007438596	0.0005654987	0.0006028059	0.0005190306	0.000950907	0.0003948979	0.0005772397	0.0006537396
122	7.932	1325.68	81.07	FENCHYL ALCOHOL	C10H18O	Monoterpenoid		Bicyclic monoterpenoids	IAIHUHQCLTYTSF-UHFFFAOYNA-N	OC(C(C)(C)1)C(C)(C2)CC(C2)1	85.1	99.3	75.6	51.02295:700426 52.03075:300560 53.03861:645950 55.01786:911107 55.05424:5981306 56.02562:111194 56.05759:455033 56.06211:2064028 57.03348:521981 57.06993:23095062 58.04139:507613 58.07322:1195359 59.04919:3677516 60.02064:87852 61.02842:117613 64.03074:89719 65.03849:204612 66.04645:602248 67.05417:6495826 68.02559:65300 68.05767:367895 68.06207:1238491 69.03351:600611 69.06986:8145989 70.07314:…	4.871716E-05	5.704397E-05	5.5238E-05	0.0001540536	9.665018E-05	9.762406E-05	0.0002238898	0.0002355695	0.0001918151	0.0003487674	0.0004028586	0.001307365	0.001136012	0.0005379937	0.0003751703	0.0002258496	0.0002110284	0.0002070908	0.0003707904	0.00301755	0.0005010338	0.0003392679	0.0002107403	0.0005209228	0.0001664664	0.0003037303	2.977691E-05	0.0003863136	0.0003145612	0.00150075	0.0008327496	0.000123082	8.072642E-05	8.065933E-05	6.991472E-05
124	7.943	1327.17	109.0649	2-ALLYL-2-METHYLCYCLOHEXANONE	C10H16O	Miscellaneous		Cyclic ketones	FGDGJMZVLROUMG-UHFFFAOYNA-N	C=CCC(C)(C1)C(=O)CCC1	83.2	99.1	72.5	53.03858:535323 54.04638:143422 55.01784:1913495 55.05422:9621219 56.02572:1675538 56.05758:446564 57.0699:1365571 58.04137:528558 59.04917:1179683 61.0284:178595 65.0386:781779 66.04198:127502 67.05428:15389788 68.05764:782948 69.03348:1251403 69.06983:4461532 70.03694:144233 70.04134:94086 70.07329:336051 70.07771:871868 71.04922:2740128 71.08556:723279 72.05701:178225 73.02844:1190244 74.03621…	8.340999E-06	8.275647E-06	8.46297E-06	0.0003182253	0.0001303965	0.0001873259	0.000226127	0.0001798571	0.0001347739	0.0004041213	0.0002639273	0.003857349	0.003063582	0.0002579579	0.0002299248	0.0004104079	0.0002113731	0.0001432508	0.0002447185	0.009361538	0.00135486	0.0003687744	0.0003000706	0.0001508866	0.0002264908	0.0002087284	0.0002592359	0.0001404561	0.0002155078	0.004517614	0.002330307	0.0003047033	0.0002170763	0.0002059584	0.0001921441
134	8.081	1346.55	122.0726	BICYCLO(4.3.1)NONAN-7-OL	C9H16O	Miscellaneous		Cyclic alcohols and derivatives	WHHUTBUNHHDROB-UHFFFAOYNA-N	OC(C1)C(C2)C(CCC2)C1	86.9	99.5	78.5	52.03085:48088 53.03862:371929 55.01796:699081 55.05434:2523433 56.02573:72840 56.05759:103818 56.0621:358376 57.03364:93838 58.04138:39243 59.04917:37502 60.02064:57995 64.03088:39969 65.03861:39879 66.04646:382741 67.0543:15210166 68.05766:852952 68.06218:751020 69.03351:2681230 70.0414:32915 70.0733:60739 71.04923:1766989 72.05259:282330 74.03625:46144 76.03082:39740 77.00539:28380 77.03857:17…	5.086106E-06	3.879783E-06	4.767147E-06	2.803953E-05	2.035069E-05	2.26185E-05	3.445617E-05	4.706287E-05	2.945639E-05	5.837834E-05	5.759408E-05	6.831585E-05	5.488427E-05	8.541919E-05	3.018388E-05	5.674005E-05	3.843289E-05	3.427848E-05	3.710356E-05	2.590788E-05	7.272897E-05	4.92898E-05	3.641023E-05	5.722366E-05	4.868327E-05	4.77818E-05	3.024782E-05	4.184505E-05	3.301569E-05	4.78865E-05	4.264564E-05	9.192157E-05	4.356745E-05	7.355963E-05	7.058507E-05
136	8.11	1350.77	135.0804	5-ISOPROPYL-2-METHYLPHENOL	C10H14O	Monoterpenoid	Yes	Aromatic monoterpenoids	RECUKUPTGUEGMW-UHFFFAOYSA-N	CC(C)c(c1)cc(O)c(C)c1	92.2	89.2	94.2	56.06209:410488 57.0699:524498 63.02292:203836 70.07768:949560 71.04919:404368 71.08554:900328 77.03854:2106324 78.04634:624484 79.0542:1608177 82.07772:212760 83.08542:903402 84.0934:265386 89.0386:621944 91.05422:9888321 92.05756:791685 95.04917:690229 97.10129:593479 102.04626:462420 103.05424:1123172 105.06986:5866810 106.07321:487059 107.04909:1637148 107.08563:14502131 108.05689:232553 108.…	1.362682E-05	8.795244E-06	1.330057E-05	0.000124252	9.000654E-05	0.0001204056	0.001848484	0.002236673	0.001222807	0.002068162	0.00210593	0.001241836	0.00204682	0.002735841	0.00255212	0.00143524	0.002036915	0.001609688	0.002467099	0.001793023	0.0008531895	0.001907847	0.001891076	0.002279812	0.00204201	0.002017224	0.0004649206	0.001725745	0.002367222	0.001581455	0.002400081	0.001047764	0.001413662	0.001756522	0.002063909
137	8.111	1350.87	135.0804	3-TERT-BUTYLPHENOL	C10H14O	Benzene and derivatives		Phenylpropanes	CYEKUDPFXBLGHH-UHFFFAOYSA-N	Oc(c1)cc(cc1)C(C)(C)C	84	93.9	77.4	51.02292:190881 60.02063:23128 61.0284:96622 65.0386:875433 66.04644:65682 68.99702:74216 71.04906:978697 73.02844:193652 73.04689:933588 74.01503:77060 74.03621:50142 77.00534:218645 77.03854:1872266 78.04189:170555 79.05421:1852986 80.05752:172086 84.02063:35731 85.02844:73510 87.02297:79864 89.03861:264247 90.0464:191868 91.05424:5217210 92.05759:451699 93.06992:876512 94.07773:20891 96.05701:…	1.211069E-05	8.749661E-06	1.330057E-05	0.000124252	9.59601E-05	0.0001169589	0.002469533	0.002929816	5.411477E-05	0.002069527	0.002872888	0.001348636	0.00204646	0.003494108	0.002547347	0.001433304	0.00268208	0.002319678	0.003190639	0.001790173	8.74966099218E-07	0.00261274	0.001892579	0.002278485	0.002039334	0.002718508	0.0004610097	0.001741902	0.003158953	0.002239523	0.003136777	0.000993739	0.001450137	0.001742742	0.002063909
140	8.148	1356.13	93.06988	DIHYDROCARVENYL ACETATE(EQUATORIAL)	C12H20O2	Monoterpenoid		Menthane monoterpenoids	TUSIZTVSUSBSQI-UHFFFAOYNA-N	CC(=O)OC([H])(C1)C(C)CCC(C(C)=C)1	80.3	92.7	72	50.01517:45104 51.02288:157256 53.03855:82918 54.04646:75861 55.01782:205058 55.0543:1017874 56.02569:60748 57.03346:235713 58.04138:289240 59.03111:42052 59.04913:297728 60.0206:38172 61.01046:19983 61.02837:81408 65.03857:2181842 66.04194:114745 67.05424:4492934 68.02569:375235 68.05761:314671 68.06199:233370 69.03344:279241 69.06979:1279239 70.04131:75057 70.07325:46111 72.05253:221120 72.0569…	1.524955E-05	1.358287E-05	1.757878E-05	2.712074E-05	1.591309E-05	2.825666E-05	0.0001206753	0.0001094165	7.472767E-05	0.0001340609	0.0001143995	0.0001338661	0.0001271494	0.0001252445	0.0001015779	0.0001239003	0.0001211603	6.961847E-05	0.0001010824	0.0001822886	0.000104888	0.0001190865	0.0001032383	0.0001146461	0.0001480333	0.0001232885	4.559739E-05	0.0001086359	9.895668E-05	0.0001666625	0.0001315676	0.0001232038	0.0001663943	0.0001326525	0.0001653087
142	8.187	1361.55	107.0491	2-METHYL-1-PHENYLPROPANOL	C10H14O	Benzene and derivatives		Phenylpropanes	GMDYDZMQHRTHJA-UHFFFAOYNA-N	CC(C)C(O)c(c1)cccc1	85.2	99	76	50.0151:24107 51.02291:19221 52.03084:51398 53.03859:191171 55.01794:399491 56.02572:48916 57.03357:24665 61.02839:71804 62.01511:55145 63.0229:31069 64.03072:60795 67.05427:1166174 68.05763:117971 69.03348:60331 70.04133:154491 71.01275:35624 74.01514:19358 75.02293:88383 75.02609:26237 76.03076:61175 77.03854:2785294 78.04191:60376 78.04651:45116 79.0542:11318328 80.05766:657213 80.06207:206866…	7.532401E-06	6.415929E-06	9.85779E-06	1.649837E-05	1.407363E-05	1.69556E-05	6.744865E-05	6.637308E-05	3.965521E-05	7.716762E-05	6.635753E-05	8.636655E-05	6.069995E-05	7.699367E-05	6.448726E-05	6.923982E-05	7.804614E-05	4.209993E-05	6.354321E-05	0.000116247	8.806835E-05	7.086006E-05	7.033019E-05	6.871051E-05	9.015038E-05	7.64947E-05	4.746921E-05	6.56746E-05	6.311891E-05	5.541412E-05	5.566627E-05	7.183787E-05	8.09097E-05	9.237628E-05	7.14111E-05
144	8.209	1364.62	164.083	2-(1-PROPENYL)-6-METHOXYPHENOL	C10H12O2	Methoxyphenol		Methoxyphenols	GRZNDCXMPLQWIH-UHFFFAOYSA-N	CC=Cc(c1)c(O)c(OC)cc1	92.1	96.1	89.4	50.0151:376297 51.02301:2100599 53.00234:515728 53.03871:807150 55.01794:13213336 55.05431:2214313 56.02121:615595 56.06217:1138933 57.07001:14000822 58.07329:649356 62.01517:530476 63.02292:2405936 64.03084:356606 65.03858:3997068 66.04657:2716981 67.05426:995110 68.99714:277010 69.03363:431184 69.06995:3117178 70.07783:1623600 71.08569:12761647 72.08899:669243 73.04683:724129 74.01514:1436505 7…	3.979244E-06	4.543625E-06	4.161319E-06	3.775967E-05	1.699837E-05	2.421646E-05	0.0005833129	0.0007354304	0.0003546271	0.001061889	0.001160884	0.00138808	0.001245006	0.001195573	0.001278615	0.000942248	0.0006785679	0.0005747806	0.001210385	0.00193654	0.001246153	0.000935289	0.00118448	0.001089955	0.0006816794	0.0006026737	0.0007625959	0.0007974118	0.0005522262	0.001099845	0.0008655794	0.001036984	0.00108691	0.001286635	0.001571726
145	8.219	1366.07	119.0855	cubebene (alpha-)	C15H24	Sesquiterpenoid	Yes	Sesquiterpenoids	XUEHVOLRMXNRKQ-UHFFFAOYSA-N	CC(C)C1CCC(C)C23CC=C(C)C3C12	91.7	99.7	86.4	51.02292:725428 52.03074:102186 53.0386:473804 55.05421:285797 56.02122:71024 56.0621:387991 57.03345:351831 57.06992:30626 61.0284:117989 63.02296:364115 65.03861:1794591 67.05415:7606096 68.0575:221701 68.06203:571427 68.99718:194496 69.03348:66026 69.06983:1232556 70.04134:272472 70.07769:183130 71.04907:3397663 71.08556:213686 72.08886:273004 74.01502:125192 74.0362:168705 74.0463:217153 75.0…	1.836489E-05	1.606842E-05	1.918711E-05	1.730312E-05	2.97399E-05	3.118734E-05	8.242666E-05	8.521489E-05	4.748551E-05	7.701702E-05	7.397159E-05	8.226406E-05	7.603999E-05	8.851493E-05	7.319634E-05	8.856926E-05	7.741366E-05	9.451331E-05	8.908204E-05	9.903234E-05	0.0001093995	7.796028E-05	8.944649E-05	8.583399E-05	7.936237E-05	8.162091E-05	0.0001490778	8.135702E-05	8.689754E-05	7.684377E-05	9.434413E-05	9.436269E-05	7.405409E-05	0.0001318805	0.0001128365
154	8.377	1388.24	95.08546	BORNYL PROPIONATE	C13H22O2	Monoterpenoid		Bicyclic monoterpenoids	FAFMZORPAAGQFV-UHFFFAOYNA-N	CCC(=O)OC(C1)C(C)(C2)C(C)(C)C(C2)1	91.5	99.4	86.2	53.0384:340552 55.05415:1625172 56.0619:266182 57.03341:3144209 59.04898:145411 65.03838:976763 66.04625:106525 67.05406:13785658 68.05745:628773 68.06182:477063 69.03324:321675 69.06975:2989726 70.04114:274903 71.04899:1805183 72.05679:1034573 73.04665:578206 77.0383:4184565 78.04186:210059 78.04628:324652 79.05396:10949713 80.05747:754409 80.06185:15527614 81.0653:1083576 81.06959:16821624 82.0…	9.906653E-06	8.079691E-06	2.129115E-05	5.02729E-05	2.137634E-05	2.493559E-05	0.0001443611	0.0001251203	0.0001104574	0.0001411993	0.0001339244	0.0001023344	0.0001203602	0.0001510626	0.0001276225	0.0001283904	0.0001471986	0.0001120177	0.0001569074	9.408299E-05	0.0001083675	0.0001226729	0.0001156109	0.0001201783	0.0001714702	0.0001637577	0.0001068901	0.0001427981	0.0001370326	0.0001375809	0.0001416443	0.0002096971	0.0003503186	0.000258965	0.0003702944
156	8.422	1394.65	109.0648	ylangene (alpha-)	C15H24	Sesquiterpenoid	Yes	Sesquiterpenoids	VLXDPFLIRFYIME-UHFFFAOYSA-N	CC(C)C1CCC2(C)C3CC=C(C)C2C13	88.4	100	80.7	51.0229:327667 52.03073:260654 53.0386:182349 57.03347:245089 59.04914:457415 61.02839:211581 63.02292:48439 65.0386:958392 69.03346:267172 70.04134:176343 75.02295:91175 76.03066:117182 77.03853:4973792 78.0419:262767 78.04634:606388 79.05419:9606562 80.05746:170058 80.06208:585632 81.03342:55998 81.06983:7007851 82.04119:633893 82.07313:269032 83.04905:1126274 84.05699:500167 85.02842:179214 85…	1.342716E-05	1.053442E-05	1.293386E-05	3.621721E-05	3.780813E-05	3.027927E-05	0.0001330759	0.0001430444	9.882525E-05	0.0001810016	0.0002017138	0.0001694472	0.0001928088	0.0002526753	0.0001798561	0.0001361441	0.0001291554	0.0001043548	0.0001725651	0.0001948929	0.0001253478	0.0001826813	0.0001199164	0.00020799	0.000152018	0.0001554484	3.970156E-05	0.000191326	0.0001512105	0.0001587082	0.0001359549	6.13796E-05	6.608311E-05	6.215391E-05	7.985363E-05
158	8.441	1397.28	131.0492	BENZYLMALONIC ACID METHYL ESTER	C12H14O4	Fatty acid ester		Fatty acid esters	ZMYJSOIMFGAQRQ-UHFFFAOYSA-N	COC(=O)C(C(=O)OC)Cc(c1)cccc1	77.9	85.5	72.8	50.01508:75597 51.0229:276796 62.01509:44308 69.03346:55095 70.04131:29065 71.04921:557900 73.02842:45625 74.01513:371517 75.02291:276808 76.03076:408746 77.03851:2697637 78.04188:193549 80.05762:96484 82.0412:124522 83.04903:715563 84.05697:1340429 85.02844:192015 86.01505:61454 87.04414:66839 95.04915:612150 96.05244:74608 97.06482:331485 98.03617:183989 98.07269:35163 99.04412:112238 99.08038:…	1.73854E-05	1.408481E-05	1.739298E-05	3.717058E-05	3.818516E-05	2.764543E-05	7.328222E-05	9.387355E-05	5.350215E-05	9.839235E-05	0.0001261255	0.0002985624	0.0002995816	0.0001750179	0.0001398917	0.0001230112	8.5822E-05	0.0001149137	0.0001720143	0.0008985194	0.0002929507	9.694062E-05	8.813231E-05	0.0001029714	7.61323E-05	7.114968E-05	0.0001689727	0.0001594666	0.0001398861	0.000357451	0.0002790895	2.642936E-05	3.512869E-05	4.49177E-05	4.05371E-05
160	8.463	1400.37	71.08553	tetradecane	C14H30	Alkane	Yes	Alkanes	BGHCVCJVXZWKCC-UHFFFAOYSA-N	CCCCCCCCCCCCCC	93.8	97.2	91.5	51.0229:293778 53.03855:1421799 54.04642:680295 55.05416:40690644 56.05754:1184379 56.06203:36098520 57.06544:1528548 57.06985:204759392 58.07325:10121816 65.03854:1103710 66.04639:1768746 67.05421:15347475 68.05759:332382 68.06194:3432406 69.06976:53430212 70.07325:2880410 70.07763:54894268 71.04915:332695 71.08122:3020244 71.08549:230182384 72.08879:12685148 77.03848:1375762 78.04627:246363 79.…	0.02638899	0.02957646	0.03035842	0.02076919	0.02585141	0.02476236	0.003772746	0.002187342	0.001505081	0.003178448	0.0026592	0.003956477	0.00257342	0.003069961	0.002763934	0.001925703	0.002977476	0.0037492	0.002925022	0.003368008	0.004580483	0.002988533	0.00278506	0.00210342	0.00283224	0.002432944	0.004999454	0.003258317	0.002677832	0.002277416	0.002213812	0.001208354	0.001029276	0.0013325	0.001140893
164	8.53	1409.78	105.0698	caryophyllene (z-)	C15H24	Sesquiterpenoid		Sesquiterpenoids	NPNUFJAVOOONJE-BLOBHPOZSA-N	C/C/1=C\CCC(=C)[C@H]2CC(C)(C)[C@H]2CC1	85.1	98.8	76	51.02289:529803 53.03856:519007 54.04645:134235 55.01779:135700 56.02568:59582 57.03344:194808 59.04912:48295 62.01507:150302 63.02291:171040 64.03082:74877 65.03855:1539741 66.04639:453259 67.05423:4127669 68.05759:313771 69.03344:556302 70.0413:44614 71.04918:2551225 72.05696:137201 73.0284:64631 75.02295:255915 76.03072:181089 77.0385:9032870 78.04188:624439 78.0463:1860578 79.05416:32777438 8…	3.427927E-05	4.622285E-05	3.953093E-05	5.217708E-05	4.411511E-05	4.88429E-05	0.0001722634	0.0001539314	0.0001045667	0.000178249	0.0001534958	0.0001444578	0.0001622433	0.000179187	0.0001517002	0.0001799407	0.0001661509	0.0001513408	0.0001598594	0.0001740778	0.0001819118	0.0001723821	0.0001652638	0.0001722592	0.0001797111	0.0001725165	0.0001778645	0.0001758451	0.0001635727	0.0001594888	0.0001815094	0.0002434212	0.0001822892	0.0002890762	0.0002752819
184	8.812	1448.88	91.05421	guaiadiene (6,9-)	C15H24	Sesquiterpenoid		Sesquiterpenoids	IFJYSOWCCJPUJS-UHFFFAOYSA-N	CC(C)C1=CCC(C)C2=C(C1)C(C)CC2	86.5	86	86.9	50.0151:389556 51.0229:2218817 53.03859:3061712 55.05421:8919285 56.05757:648581 63.02293:854004 64.03072:542341 65.0386:11165459 66.04197:698004 66.04639:1316490 67.05428:48401700 68.05766:2120332 68.06201:775179 69.06982:29066376 70.07329:1893609 70.07768:437584 74.015:370448 76.03078:517513 77.03855:68234592 78.0419:4541275 78.04635:15051706 79.05421:146328752 80.0575:10210666 80.0621:13268529…	4.182715E-05	3.331116E-05	4.172257E-05	7.868887E-05	7.268132E-05	7.818959E-05	0.003958012	0.004096667	0.002876296	0.003405052	0.003353683	0.003358436	0.003263341	0.004068578	0.003717726	0.003426581	0.003621044	0.003757982	0.004928572	0.003927935	0.004262011	0.00367352	0.003400162	0.003468717	0.004488714	0.004493028	0.004363776	0.004266434	0.004175466	0.004285533	0.004719101	0.007141193	0.006119078	0.01134156	0.0109232
188	8.873	1457.39	151.0753	3-ACETYL-2,6-DIMETHYL-2,5-HEPTADIENE	C11H18O	Monoterpenoid		Acyclic monoterpenoids	XUOWQIBGRJIEDN-UHFFFAOYSA-N	CC(C)=CCC(=C(C)C)C(C)=O	74.4	78.2	71.8	51.02298:6315824 52.0308:1200197 53.03867:849163 55.0179:5781730 57.06998:9418383 58.07326:1682226 65.03866:11347122 67.05436:8066080 68.0621:944126 69.06993:5566596 71.08565:9123900 72.08894:1907330 75.02305:2933712 77.00545:1026080 78.04198:4748277 78.04644:7470464 79.05431:17980422 80.06201:2290728 83.08552:5348450 85.10118:10664703 89.03872:3733357 91.05437:10668679 92.05769:3918992 93.07004:…	1.470218E-06	1.719977E-06	1.602397E-06	0.001846368	0.000874884	0.0009107292	0.05335075	0.04085901	0.03187916	0.07525543	0.04321652	0.02856423	0.0503577	0.0623371	0.05258485	0.06290966	0.06845272	0.01849564	0.04940561	0.03208045	0.0221284	0.06152939	0.04023002	0.05177085	0.06025022	0.04067175	0.000635773	0.04981436	0.02464497	0.03143928	0.03446458	0.08608457	0.06826713	0.1417524	0.0907086
190	8.924	1464.47	57.06989	DODECANE	C12H26	Alkane		Alkanes	SNRUBQQJIBEYMU-UHFFFAOYSA-N	CCCCCCCCCCCC	84.8	87.6	83	53.03856:51419 55.05422:2012106 56.05759:113824 56.06209:2994052 57.06991:21847074 58.07332:1045279 59.03115:94598 61.0105:31103 66.04642:213038 67.05428:863767 68.05766:170040 68.06203:102863 69.06983:9979918 70.07332:510635 70.0777:1150269 71.04919:32671 71.08556:18911606 72.08885:954470 73.02844:94088 73.04687:1294144 74.04636:24213 74.05023:79389 75.02609:35538 75.04372:26871 80.06209:64516 8…	0.004336347	0.004842861	0.004694493	0.003462477	0.00422425	0.003912325	0.0004196829	0.0003399917	0.0002156288	0.000329405	0.0002954908	0.0004506696	0.0003395259	0.000363419	0.0003766433	0.0003046318	0.0003763367	0.0004959945	0.0002972664	0.0003855753	0.0004734393	0.0003705353	0.0003616811	0.0002739115	0.0003328093	0.0003551232	0.0006312252	0.0004261469	0.0003659845	0.0002791118	0.0003208501	0.0001433279	0.0001154175	0.0001583453	0.0001762206
201	9.071	1484.81	93.06987	cumacrene	C15H24	Miscellaneous		Branched unsaturated hydrocarbons	UKALNKISFJHNPX-QLFBSQMISA-N	C=C(C)[C@@H]1CC[C@]1(C)[C@@H]2CC=C(C)CC2	92.3	97	89.1	51.02289:250565 53.03856:239830 56.05756:85125 56.06207:1298393 59.04914:100427 65.03858:1381589 66.04645:230376 67.05426:6841010 68.05766:313602 68.062:212034 69.03348:64982 70.04132:145709 70.07326:141360 71.0492:617314 77.03854:7968740 78.04189:424771 78.04633:655313 79.0542:14556620 80.0575:815725 80.06209:12711575 81.06534:721850 81.06983:4598371 82.04123:104558 82.07318:245964 82.07771:1541…	2.445006E-05	2.640774E-05	2.570248E-05	0.0002847093	0.0002265031	0.0003009917	0.0004303325	0.0004794699	0.0003271365	0.0004247747	0.0004142095	0.0004453591	0.0004498049	0.000516485	0.0004796014	0.0004209598	0.0004043048	0.0004227162	0.0005821947	0.000589687	0.00047333	0.0004339801	0.0004037319	0.0004509932	0.000487578	0.0005157787	0.0004724667	0.0005094648	0.0005005211	0.0005387482	0.0005980539	0.0005094309	0.0004153136	0.0008348803	0.0007436001
202	9.076	1485.56	189.16	LONGIFOLENE	C15H24	Sesquiterpenoid	Yes	Sesquiterpenoids	PDSNLYSELAIEBU-UHFFFAOYNA-N	CC(C)(C2)C(C31)C(CC3)C(C)(CC2)C(=C)1	83.8	97.2	74.8	51.0229:180961 61.02843:68450 63.02294:48045 64.03073:43259 66.04198:105603 67.05428:580006 68.05763:354374 75.02609:135989 76.03075:106322 77.03855:922278 78.04193:43330 79.05421:2387870 80.05751:204728 80.0621:3177951 81.06535:358627 82.07773:670320 84.05701:511358 89.03858:159741 90.0463:80990 91.05424:9042389 92.05758:573275 92.06208:2761143 93.06632:74567 93.0699:268565 94.07769:562420 95.04…	6.399677E-07	4.45235E-07	1.430366E-06	1.53576E-06	1.237581E-06	1.168672E-06	1.181289E-06	1.363626E-06	6.352595E-07	2.236922E-07	2.446279E-08	5.983931E-07	6.364306E-07	7.1549E-07	9.3206E-07	3.97919E-08	7.315416E-07	5.883307E-07	1.165001E-06	1.165005E-06	4.598251E-08	7.527088E-07	9.347875E-07	7.784664E-07	1.008524E-06	9.544241E-07	9.903576E-07	8.204566E-07	1.034843E-06	8.851673E-07	1.197416E-06	7.676147E-07	8.365738E-07	1.303574E-06	1.690513E-06
204	9.113	1490.68	161.1324	ISO-LONGIFOLENE	C15H24	Sesquiterpenoid		Sesquiterpenoids	CQUAYTJDLQBXCQ-UHFFFAOYNA-N	CC(C)(C3)C(C2)(C1)C(=CC3)C(C)(C)C([H])(C2)1	83.5	99	73.1	50.01506:65705 51.02297:298183 59.03122:90371 60.02062:144532 61.02848:91942 62.98964:72163 63.02283:112063 64.03082:126900 68.99712:58665 73.02839:257230 73.04681:458547 74.03615:52685 76.03055:106094 76.03073:168358 78.04647:43751 79.05433:839366 80.05762:130004 81.06997:3498776 82.0733:105864 91.05417:2579419 92.05752:64720 93.03661:68859 98.03639:143240 103.05418:600456 104.06204:237160 105.0…	2.026449E-05	1.788152E-05	1.32471E-05	2.210253E-05	2.183482E-05	2.232711E-05	0.00012419	0.000153994	7.914726E-05	0.0001044549	8.761656E-05	0.0001121633	0.0001181917	0.0001139897	0.0001024784	0.0001492082	0.0001014006	0.0001746662	0.0001190727	0.0001647296	0.0002114299	0.0001067765	0.0001381264	0.0001029749	0.0001186617	0.0001159565	0.000337706	0.0001474368	0.0001560697	0.0001262161	0.0001916154	0.0001712206	0.0001369717	0.0002907482	0.0002601369
208	9.134	1493.64	161.1324	1-ACETYL-3-(6-METHYL-3-PYRIDYL)-2-PYRAZOLINE	C11H13N3O	Miscellaneous		Methylpyridines	MCDWTAVFEVBDOL-UHFFFAOYSA-N	Cc(c2)ncc(c2)C(C1)=NN(C(C)=O)C1	81.7	96.4	71.9	55.0542:5355498 69.06981:17376780 77.03852:1674424 91.05421:5587105 95.08549:1914338 105.06984:5217010 107.04906:1850675 115.05412:3653630 117.06988:6048506 119.08544:8321080 131.08553:5422594 132.09335:12100509 137.09582:1818713 145.10115:2933150 150.06741:18155584 151.07536:10350469 159.11684:2464789 161.13242:1574419456 162.13545:195080592 165.09102:22557450 180.11441:11052318 281.10251:1726210	1.478435E-05	1.163236E-05	1.569071E-05	2.677238E-05	1.844082E-05	1.780998E-05	0.0006208249	0.0007284375	0.0004704635	0.0005912405	0.0005589417	0.0001139398	0.0005648285	0.0001031889	0.0001039752	0.0001601868	0.0005980229	0.0006445422	0.0006902136	0.0005249179	0.0002031098	0.0001159523	0.0005833585	0.0005953046	0.0008478207	0.0007967828	0.0007767091	0.0006790825	0.0001544041	0.0006344542	0.00019391	0.001142206	0.0001216053	0.001870101	0.0002593328
216	9.216	1504.76	161.1324	amorphene (gamma)	C15H24	Sesquiterpenoid	Yes	Sesquiterpenoids	WRHGORWNJGOVQY-SOUVJXGZSA-N	CC(C)[C@@H]1CCC(=C)[C@@H]2CCC(=C[C@H]12)C	89.7	97.4	84.5	50.01511:149529 53.0386:276808 55.01786:227063 55.05423:725873 57.03349:47878 59.04918:455048 63.02293:70481 65.03861:960689 66.04647:81213 67.0543:3283023 68.05766:237220 68.06203:143637 68.99706:491242 69.06986:615402 70.04136:131121 70.0733:64948 71.01277:205818 71.04909:553711 73.02845:254801 73.06482:90696 74.03623:1805094 76.03084:112931 77.03857:4519463 78.04193:272029 78.04636:1269009 79.…	1.08701E-05	1.026346E-05	1.171835E-05	1.193786E-05	7.045959E-06	1.13614E-05	4.55442E-05	4.516913E-05	3.358696E-05	4.29046E-05	3.873211E-05	3.782572E-05	7.255701E-05	4.599341E-05	7.196914E-05	4.248418E-05	3.976353E-05	5.028023E-05	5.830793E-05	0.0001255233	4.730194E-05	4.028391E-05	4.298539E-05	4.084286E-05	7.502778E-05	5.228764E-05	7.750163E-05	4.734757E-05	5.50946E-05	0.0006337952	5.364622E-05	0.001141405	7.170438E-05	0.0001034137	0.0003172309
222	9.325	1519.03	105.0698	CLOVENE	C15H24	Sesquiterpenoid	Yes	Sesquiterpenoids	MKZIRHIVARSBHI-UHFFFAOYNA-N	CC(C3)(C2)CC(CC3)(C=1)C([H])(C2)C(C)(C)C1	88.8	100	81.3	51.02284:239791 53.03863:277791 55.05426:1314117 56.06204:139995 57.06985:456137 63.02286:43985 65.03854:1042251 66.04191:80884 66.04639:107659 67.05421:5539584 68.05759:333630 68.06214:163022 69.06991:5977424 70.07323:379849 70.07764:969017 71.08548:1034450 72.08879:67614 75.02289:151871 76.03072:67767 77.03848:5503256 78.04202:282509 78.04645:892346 79.05413:13586287 80.0576:862756 80.06201:969…	0.0005323493	0.0005423473	7.067891E-05	0.0001126319	0.0005444069	0.0006359554	0.0006936959	0.0001645116	0.0005457582	0.0001936571	0.0006733243	0.0001603325	0.0006441316	0.0007668472	0.0001705508	0.0007390736	0.0007238014	0.0006519454	0.0008370034	0.0001218003	0.0008030104	0.0007341363	0.0007208127	0.0006812103	0.0001936715	0.0008978246	0.0007859132	0.0001662997	0.0001638064	0.0001351611	0.0009078345	0.001027467	0.0009786643	0.001614419	0.001489812
225	9.406	1529.75	235.1147	EPSILON-MUUROLENE	C15H24	Sesquiterpenoid	Yes	Sesquiterpenoids	NOLWRMQDWRAODO-UHFFFAOYNA-N	C=C(C2)CC([H])(C([H])(C(C)C)1)C([H])(C2)C(=C)CC1	82	99	70.6	51.02294:210405 53.03856:307608 55.0179:56773 56.06204:864169 57.06986:3756489 58.07327:201261 61.01045:72575 63.02288:83636 65.03854:481652 66.04638:132868 67.05422:2998232 68.05761:200947 68.06213:286582 69.06992:1291584 70.0413:24271 70.07764:680855 71.08549:3462274 72.0888:206166 73.06475:114721 74.01514:33078 76.0307:48495 77.0053:259558 77.03848:2310154 78.04193:190107 78.04647:576226 79.05…	8.11448472859411E-09	8.114485E-08	8.11448472859411E-09	8.847216E-05	0.0001031507	0.0001333635	6.619104E-05	5.931283E-05	4.695715E-05	8.453435E-05	9.182042E-05	7.639219E-05	5.779904E-05	7.099484E-05	7.264104E-05	6.384663E-05	7.263417E-05	4.821092E-05	7.375541E-05	6.592467E-05	0.0001067013	7.814646E-05	8.014111E-05	8.192536E-05	8.215342E-05	0.0001082694	3.517475E-05	6.650943E-05	8.394403E-05	8.037389E-05	6.546157E-05	6.205284E-05	4.159727E-05	6.269813E-05	6.046104E-05
229	9.478	1539.23	161.1324	GAMMA-MUUROLENE	C15H24	Sesquiterpenoid	Yes	Sesquiterpenoids	WRHGORWNJGOVQY-UHFFFAOYNA-N	CC(C)C(C1)C([H])(C=2)C([H])(CCC(C)2)C(=C)C1	91	99.4	85.5	53.03864:756972 55.05428:820672 56.06206:980546 57.06987:10614914 65.03856:3570947 66.04208:328872 66.04639:327581 67.05424:8327094 68.0576:358061 70.07329:535816 77.03851:16714276 78.04648:3691145 79.05417:38667472 80.05764:2425484 80.06207:1282678 81.0698:44630680 82.0733:2502944 82.07772:819789 83.04919:541451 84.05692:496931 84.09335:1701967 90.04631:210420 91.05418:16789796 92.05753:6247717 …	2.145895E-05	1.612268E-05	1.469748E-05	3.90964E-05	2.428331E-05	3.400719E-05	0.001863877	0.0020603	0.001411016	0.002009042	0.001905188	0.001784579	0.001958573	0.00213426	0.001947873	0.002059299	0.001949757	0.00167599	0.002498449	5.98885E-05	4.60229E-05	0.002023565	0.001794106	7.018584E-05	0.002495085	0.002406925	0.002138468	0.002178789	0.002269415	0.002299189	0.00241833	0.00321698	0.002847192	0.00470758	0.004395462
231	9.505	1542.8	161.1325	(+)-ALPHA-MUUROLENE	C15H24	Sesquiterpenoid		Sesquiterpenoids	QMAYBMKBYCGXDH-UHFFFAOYNA-N	CC(C2)=C([H])C([H])(C([H])(C(C)C)1)C([H])(C2)C(C)=C([H])C1	91.7	99.8	86.2	51.02288:2393652 53.03865:2170404 55.0543:6988508 63.02288:1272249 65.03858:9590067 67.05425:16720936 68.05765:1040254 69.06996:11829091 71.04918:2550416 73.04687:976309 75.02296:890968 76.03078:1336963 77.03853:49389580 78.04191:2391836 78.04649:11448603 79.05419:83579896 80.05766:5143574 80.0621:2418298 81.06982:152762688 82.07332:9554659 83.04925:737904 83.08561:3241127 84.05701:887880 89.0385…	1.958674E-05	1.796542E-05	1.684924E-05	4.164075E-05	2.568336E-05	3.41022E-05	5.798344E-05	6.023832E-05	3.755862E-05	6.225969E-05	0.002091746	6.261031E-05	0.002030773	0.00232336	0.002008472	5.146578E-05	6.156696E-05	3.968484E-05	0.002497822	0.001937127	0.002108529	6.171929E-05	6.150571E-05	0.002019168	0.002540973	0.002539315	0.002138531	6.643747E-05	6.063897E-05	0.00229937	0.002417778	7.671943E-05	4.872254E-05	0.004330446	9.543084E-05
232	9.519	1544.6	159.1168	calamenene (cis-)	C15H22	Sesquiterpenoid	Yes	Sesquiterpenoids	PGTJIOWQJWHTJJ-UHFFFAOYSA-N	CC(C)C1CCC(C)C2=CC=C(C)C=C12	86.9	88.2	86.1	55.05426:615382 56.06212:290620 57.06994:482855 63.02294:402147 65.03863:921988 67.05431:1288857 71.04912:545640 71.0856:314831 76.03079:643255 77.03859:2755495 78.04638:310196 79.05426:4615534 80.05753:376690 80.06198:414053 81.06989:5672628 82.07318:301770 83.04912:1302941 85.0649:563969 89.03867:756763 91.0543:8436257 92.0576:482596 92.0621:513584 93.06996:7332740 94.07333:508396 94.07772:6022…	1.936286E-05	1.719456E-05	1.367863E-05	5.465959E-05	3.316735E-05	4.356781E-05	0.002284169	0.002902929	0.002076184	0.002657366	0.002303924	0.002096114	0.002511246	0.002966328	0.002416821	0.002828933	0.002672884	0.002173644	0.002781008	0.001812914	0.002397131	0.002470029	0.002360679	0.002331169	0.003025788	0.003212095	0.002127321	0.002956616	0.002748197	0.002546485	0.003050316	0.003722325	0.003723344	0.004845517	0.004298289
234	9.557	1549.64	109.1013	4,4A,5,6,7,8-HEXAHYDRO-1,4A-DIMETHYL-2(3H)-NAPHTHALENONE	C12H18O	Miscellaneous		Cyclohexenones	WNVZKCBLUKHUBI-UHFFFAOYNA-N	O=C(C1)C(C)=C(C2)C(C)(CCC2)C1	85.8	99.6	76.7	51.02289:54282 53.03857:425632 55.0543:1846484 56.0257:28798 56.05756:94986 56.06206:1110910 57.03347:186065 57.06538:81501 57.06988:2149739 58.07329:25357 59.04914:12450 61.0284:32707 65.03858:661088 67.05424:9926017 68.05763:31468 68.062:484225 69.03346:26566 69.0698:3457653 70.04131:106946 70.07327:207423 70.07767:381847 71.04919:896519 71.08553:824204 72.08882:124861 73.02842:123610 73.06477:…	1.549915E-05	2.373048E-05	2.674436E-05	2.379895E-05	2.216693E-05	2.612534E-05	3.961063E-05	3.99889E-05	2.344089E-05	4.689611E-05	4.434165E-05	3.97236E-05	4.275885E-05	4.90779E-05	4.118133E-05	3.526122E-05	4.19153E-05	2.180474E-05	4.243342E-05	4.520192E-05	2.198777E-05	4.404389E-05	3.466627E-05	4.218664E-05	4.766195E-05	5.017199E-05	7.021867E-06	3.434287E-05	3.440292E-05	4.614059E-05	4.214588E-05	4.780602E-05	3.228759E-05	7.283169E-05	5.819275E-05
237	9.612	1556.78	119.0854	cadinene (delta-)	C15H24	Sesquiterpenoid		Sesquiterpenoids	FUCYIEXQVQJBKY-UHFFFAOYSA-N	CC(C)C1CCC(=C2CCC(=CC12)C)C	87.8	91.4	85.3	51.02289:278831 53.03856:671072 55.01782:276689 55.05421:307979 57.03348:90526 57.0699:1527970 60.02063:49034 63.02296:200204 65.0386:1470072 66.04198:147329 66.04644:112742 67.01789:685925 67.05427:10556931 68.02572:203605 68.05764:403911 68.06202:75532 69.03348:228965 69.06982:662861 70.04134:167351 70.0777:348028 71.08555:1926667 74.01501:95441 75.02296:225741 75.02605:968049 76.03076:189946 7…	1.513093E-05	1.620971E-05	1.710157E-05	5.761378E-05	4.999185E-05	6.182186E-05	0.0001451773	0.0001618437	9.328673E-05	0.0001670972	0.0001569799	0.0001648384	0.000156631	0.0001626736	0.000140523	0.0001409775	0.0001480361	0.0001291121	0.0001650356	0.0001813877	9.179609E-05	0.0001611477	9.475167E-05	0.0001558236	0.0001726116	0.0001606714	9.108234E-05	0.0001429358	0.0001622584	0.0001783596	0.0001693279	0.0001928824	0.0001741186	0.0002836449	0.0002927032
240	9.655	1562.48	151.0754	thymohydroquinone	C10H14O2	Monoterpenoid	Yes	Aromatic monoterpenoids	OQIOHYHRGZNZCW-UHFFFAOYSA-N	CC(C)C1=CC(=C(C)C=C1O)O	89.6	99.1	83.3	51.02288:491257 53.03854:258761 55.01791:741670 55.05429:557856 56.06209:470887 57.03355:440539 57.06987:1175541 62.01508:188409 63.02288:518479 65.03857:1228349 66.04642:343538 67.05424:5888604 68.05762:449623 68.06199:314971 68.99708:456684 69.03346:2345293 69.06979:702215 70.07768:729940 71.08553:2314692 73.04684:566036 74.01515:282214 75.02284:263511 76.03075:421553 77.03851:8961423 78.04185:…	2.334752E-05	1.832736E-05	1.942086E-05	0.0004431726	0.0002211725	0.0002340516	0.005220526	0.004484848	0.003199058	0.006841836	0.005574706	0.003586444	0.007103262	0.007214628	0.008376613	0.005217488	0.005968399	0.003236391	0.009054292	0.008178774	0.002582004	0.005436241	0.005163135	0.006707321	0.005699278	0.005654043	0.001640686	0.006251784	0.004188859	0.004190052	0.005366687	0.01236906	0.01101073	0.01915358	0.01962634
260	9.924	1597.85	161.0961	ALPHA-BERGAMOTENE	C15H24	Monoterpenoid	Yes	Bicyclic monoterpenoids	YMBFCQPIMVLNIU-UHFFFAOYNA-N	CC(C)=CCCC(C)(C21)C(C(C)=CC2)C1	81.4	98.2	70.2	51.02288:291952 52.03074:80085 53.0386:147981 54.04649:118035 55.01795:184186 55.05433:1796850 56.05758:151303 56.0621:452125 60.02063:34336 63.02297:123003 65.03861:1559475 66.04644:79391 67.05428:3031540 68.05766:161307 69.06984:1595088 70.07771:835189 71.04923:38902 73.04685:143108 76.03078:169564 77.03857:6425644 78.04191:452051 78.04636:835516 79.05423:9506342 80.05769:647687 80.0621:361257 …	7.730019E-06	8.591926E-06	1.197449E-05	8.485256E-06	6.561013E-06	8.661008E-06	7.251776E-05	9.718463E-05	5.036102E-05	8.678282E-05	9.798801E-05	8.744818E-05	8.335723E-05	0.0001256635	9.263045E-05	3.684624E-05	8.859664E-05	5.433178E-05	0.0001074251	4.630007E-05	6.423808E-05	8.567736E-05	7.40158E-05	0.0001127799	0.000101313	9.08651E-05	1.399153E-05	7.43476E-05	7.132647E-05	5.886721E-05	6.842302E-05	3.624594E-06	2.919009E-06	2.605451E-06	3.301173E-06
[truncated: 21 more columns]

## Sheet: Table S5. PLS-DA performance
Table S5. Performance and validation parameters for supervised PLS-DA models built for geographical differentiation of thyme using SIMCA and MetaboAnalyst statistical tools.
	PLS-DA model from Compound Discoverer dataset					PLS-DA model from MS-DIAL dataset
	Performance results using SIMCA software (Fig. 4A)					Performance results using SIMCA software (Fig. 4B)
	Latent variables (LVs)			4		Latent variables (LVs)			3
	R2X			0.967		R2X			0.799
	R2Y			0.987		R2Y			0.987
	Q2			0.978		Q2			0.908
	Permutation tests (R2; Q2) n = 100			0.152; -0.420 (Spain); 0.163;-0.400 (Poland)		Permutation tests (R2; Q2) n = 100			0.300; -0.274 (Spain); 0.310;-0.274 (Poland)
	CV-ANOVA p-value			1.51e-22		CV-ANOVA p-value			1.06e-13
	ROC*			1 (Spain); 1 (Poland)		ROC*			1 (Spain); 1 (Poland)
	Fisher's probability			0.004		Fisher's probability			0.004
	Correct classification rate (CCR%)			100		Correct classification rate (CCR%)			100
	Performance results using MetaboAnalyst (Fig. 4C)					Performance results using MetaboAnalyst (Fig. 4D)
	Latent variables (LVs)			8		Latent variables (LVs)			7
	R2Y			0.997		R2Y			0.996
	Q2			0.983		Q2			0.964
	Permutation tests (n = 100)			p-value < 0.05		Permutation tests (n = 100)			p-value < 0.05
	*Receiver operating characteristics curve findings indicated as areas under the ROC curves (AUC).
